# Supplementary material for: SuoquanYishen formula improves renal cellular senescence by inhibiting YTHDF1-Rubicon axis to promote autophagy in diabetic kidney disease
Source: Front Pharmacol. 2025 Apr 30;16:1543277. doi: 10.3389/fphar.2025.1543277 (PMC12075247; doi:10.3389/fphar.2025.1543277)
Supplement: Supplementary file 1 [file Table2.xlsx]

## Sheet: SQYSF chemical compounds
No.	Compounds	m/z	RT(s)	ppm	Adduct	MS2	Score	Herbs
1	Oleic acid	281.248	750.324	2.8314455369904	[M-H]-	281.251;282.251;228.659;99.38;120.736	1	Yizhiren
2	Chrysin	253.051	170.23	0.422328807669963	[M-H]-	253.053;117.034;135.009;254.056;133.029	0.999305	Yizhiren
3	Stearic acid	283.264	23.6916	0.581691485088864	[M-H]-	283.267;284.267;228.659;226.409	1	Wuyao, Fuling, Danshen
4	Quercetin	301.036	205.939	0.0517870614410098	[M-H]	301.034;151.004;195.029;167.035;181.05	0.748428	Wuyao, Fuling, Danshen
5	Capsaicin	304.192	727.139	0.315322468200343	[M-H]	304.194;63.771;305.081;325.277;175.613	0.996889	Fuling
6	Atractylenolide III	247.134	355.833	1.35473169395265	[M-H]-	203.145;247.136;120.059;187.113;121.067	0.928347	Fuling, Cangzhu
7	alpha,beta-Dihydroresveratrol	229.087	153.998	1.59854496929466	[M-H]-	229.087;214.063;87.009;185.119;230.09	0.747932	Fuling
8	vanillic acid	167.046	240.229	68.1296578988442	[M-H]-	167.035;132.869;123.045;152.012;51.024	0.703425	Fuling, Cangzhu, Danshen, Chishao
9	Aspirin	179.035	53.6772	1.44649612864541	[M-H]-	136.049;180.04;135.045;92.051;137.051	1	Danshen
10	Caffeic acid	179.035	42.0773	0.458066476124007	[M-H]-	136.078;180.067;137.024;94.031;181.016	1	Danshen
11	isoimperatorin	269.082	227.892	1.55473747620507	[M-H]-	269.083;141.091;253.053;59.013;57.035	0.968611	Danshen
12	Salicylic acid	137.025	156.805	2.65666820728852	[M-H]-	93.034;137.024;94.038;138.029;65.041	0.950598	Danshen
13	Phenylalanine	164.072	36.5424	0.597241452116683	[M-H]-	164.071;147.044;72.01;165.019;121.03	0.940306	Danshen
14	Protocatechualdehyde	137.025	51.6758	2.35049404159809	[M-H]	137.024;93.034;94.03;136.017;66.035	0.919671	Danshen
15	Rosmarinic acid	359.077	148.754	1.20549072251359	[M-H]-	161.023;197.046;72.992;179.035;135.045	0.829353	Danshen
16	Phloridzin	435.13	164.179	0.260172073798937	[M-H]-	273.075;167.035;123.045;125.025;179.035	0.785784	Danshen
17	4-[(E)-3-[1-carboxy-2-(3,4-dihydroxyphenyl)ethoxy]-3-oxoprop-1-enyl]-2-(3,4-dihydroxyphenyl)-7-hydroxy-2,3-dihydro-1-benzofuran-3-carboxylic acid	537.104	155.436	0.0258979910947438	[M-H]-	295.06;185.025;109.03;72.993;135.045	0.605917	Danshen
18	Methyl hexadecanoate	315.254	506.759	1.47887756055204	[M+HCOO]	315.252;316.256;313.239;297.244;271.172	1	Chishao
19	Pyrogallol	125.024	22.3852	4.42644737982087	[M-H]	125.025;125.996;69.035;81.035;97.03	1	Chishao
20	Methyl gallate	183.03	52.3174	0.305179576830857	[M-H]	183.029;124.016;139.077;95.05;121.067	0.826558	Chishao
21	p-Cymene	135.117	689.064	2.26143608132896	[M+H]+	135.116;136.087;107.086;89.115;93.07	1	Yizhiren, Wuyao, Danshen
22	Tectochrysin	269.081	305.028	1.23841187851728	[M+H]	269.082;254.055;233.153;251.163;270.086	0.969317	Yizhiren
23	?-linolenic acid	279.232	302.769	0.562221322288627	[M+H]+	279.233;81.07;95.085;67.055;109.102	0.935238	Yizhiren, Tianhuafen
24	Linoleic acid	281.247	524.657	2.12635564563188	[M+H]+	67.054;95.085;57.07;81.07;71.085	0.664999	Yizhiren, Tianhuafen
25	Linderane	261.112	402.517	1.54590250559373	[M+H]	261.113;159.08;160.087;145.064;219.174	0.977358	Wuyao
26	Camphor	153.127	28.3581	0.841851270290936	[M+H]	153.126;43.018;97.065;109.102;95.085	0.946688	Wuyao
27	Boldine	328.154	102.591	1.32403211521572	[M+H]+	265.087;328.155;297.113;237.091;311.13	0.876029	Wuyao
28	Higenamine	272.128	43.658	1.37471521397479	[M+H]	272.129;107.049;255.103;70.065;186.09	0.716789	Wuyao
29	Quercetin	303.05	64.2582	0.239194075787969	[M+H]	303.05;144.102;98.096;70.064;69.07	0.697447	Wuyao, Fuling, Danshen
30	Adenine	136.062	35.2125	2.7137803724634	[M+H]	136.062;137.06;109.102;91.055;135.044	1	Fuling
31	Choline [M]+	104.107	34.0198	0.231925803281842	[M]+	104.107;105.11;60.045;87.044;88.039	1	Fuling
32	Resveratrol	229.089	174.662	13.7029224479498	[M+H]+	229.086;135.045;230.156;107.049;119.049	0.984553	Fuling
33	Atractylenolide III	249.148	211.994	1.87517127547912	[M+H]+	231.136;249.149;161.097;203.141;145.101	0.934941	Fuling, Cangzhu
34	Wogonin	285.075	201.302	2.01440792912993	[M+H]+	285.078;270.055;127.075;242.056;286.08	0.984214	Cangzhu
35	2-[3,8-Dihydroxy-8-(hydroxymethyl)-3-methyl-2-oxodecahydro-5-azulenyl]-2-propanyl hexopyranoside	471.219	216.654	3.72632510242846	[M+Na]+	471.219;52.359;472.226;335.095;228.667	0.821912	Cangzhu
36	alpha-Methylstyrene	119.086	402.475	4.67795679573454	[M+H]+	93.07;121.102;120.089;105.07;91.054	1	Danshen
37	Cryptotanshinone	297.148	443.903	1.22225747790414	[M+H]+	255.167;299.154;253.158;257.106;254.162	1	Danshen
38	sclareol	326.305	683.723	0.753194127880469	[M+NH4]+	326.378;327.294;57.07;71.085;69.07	1	Danshen
39	Sugiol	301.216	701.895	1.24520474333572	[M+H]+	135.116;302.22;148.124;256.213;134.109	1	Danshen
40	Valine	118.086	612.593	1.68337607657368	[M+H]+	118.087;119.091;59.073;58.065;95.049	1	Danshen
41	Kaempferol	287.055	39.1949	1.72770484003678	[M+H]+	287.053;144.102;115.087;116.07;70.064	0.974676	Danshen
42	p-Xylene	107.085	486.49	3.66303121963336	[M+H]+	107.086;50.617;79.054;108.08;126.316	0.970735	Danshen
43	Ethylbenzene	107.086	95.8837	4.71330618737904	[M+H]+	107.085;79.054;91.054;105.07;119.06	0.938725	Danshen
44	Tanshinone IIA	295.132	621.096	3.36714392517302	[M+H]	295.132;277.122;249.125;252.079;280.109	0.937215	Danshen
45	(-)-3-Thujene	137.132	239.426	3.28960939824173	[M+H]+	95.085;81.07;137.132;43.018;109.101	0.906549	Danshen
46	4-Hydroxybenzoate	139.039	51.5653	0.445317454582276	[M+H]+	111.045;139.039;116.972;93.033;140.032	0.885805	Danshen
47	Isoleucine	132.102	35.3242	2.28102352233517	[M+H]+	86.097;87.099;132.101;69.07;44.05	0.884406	Danshen
48	Arginine	175.119	33.3611	0.0851487632978535	[M+H]+	70.064;60.056;175.119;116.07;159.076	0.873181	Danshen
49	Protocatechualdehyde	139.039	197.618	1.48740230140323	[M+H]	111.044;139.039;93.033;116.972;43.018	0.814831	Danshen
50	TYROSINE	182.081	35.2043	0.334333446815157	[M+H]+	136.076;165.054;123.043;182.093;147.044	0.799183	Danshen
51	Miltirone	283.169	645.266	0.331599010167877	[M+H]+	283.169;223.111;265.156;240.114;241.123	0.693091	Danshen
52	Hydroxytanshinone	311.127	485.709	3.11698662854399	[M+H]+	311.125;267.137;185.097;209.116;225.092	0.663919	Danshen
53	isoimperatorin	293.08	267.628	4.7800468251364	[M+Na]+	249.092;293.079;193.1;178.077;250.096	0.660926	Danshen
54	Dihydrotanshinone I	279.101	461.144	2.60176	[M+H]	279.1;261.092;233.097;135.116;205.102	0.649813	Danshen
55	Methuyl tanshinonate	339.122	492.108	2.15213004630075	[M+H]+	263.1;341.305;281.108;57.07;71.085	0.636142	Danshen
56	2'-Hydroxyacetophenone	137.06	91.3199	5.09197690259245	[M+H]+	43.018;138.064;116.972;44.021;139.111	1	Chishao
57	Benzoic acid	123.044	34.6885	0.0892761449230672	[M+H]	123.055;124.039;67.054;95.049;81.07	1	Chishao
58	Oleamide	282.279	639.403	0.173006378688231	[M+H]+	282.222;62.304;56.626;83.086;282.912	0.956753	Chishao
59	Baicalein	271.059	152.37	2.45604653969494	[M+H]+	271.059;253.051;235.132;107.049;153.017	0.90871	Chishao
