# Supplementary material for: SuoquanYishen formula improves renal cellular senescence by inhibiting YTHDF1-Rubicon axis to promote autophagy in diabetic kidney disease
Source: Front Pharmacol. 2025 Apr 30;16:1543277. doi: 10.3389/fphar.2025.1543277 (PMC12075247; doi:10.3389/fphar.2025.1543277)
Supplement: Supplementary file 3 [file Table3.xlsx]

## Sheet: SQYSF-related targets
Compounds	Targets			All Targets
Boldine	DRD2			DRD2
Boldine	ADRA1A			ADRA1A
Boldine	HTR7			HTR7
Boldine	CHRNA4			CHRNA4
Boldine	HTR2B			HTR2B
Boldine	HTR1A			HTR1A
Boldine	DRD1			DRD1
Boldine	PTPRCAP			PTPRCAP
Boldine	DRD3			DRD3
Boldine	ADRA1D			ADRA1D
Boldine	ADRA1B			ADRA1B
Boldine	HTR2A			HTR2A
Boldine	DRD5			DRD5
Boldine	DRD4			DRD4
Boldine	HTR6			HTR6
Boldine	OPRM1			OPRM1
Boldine	HTR5A			HTR5A
Boldine	ADRA2A			ADRA2A
Boldine	ADRA2C			ADRA2C
Boldine	ADRA2B			ADRA2B
Boldine	SLC6A4			SLC6A4
Boldine	HTR2C			HTR2C
Boldine	SLC6A3			SLC6A3
Boldine	TH			TH
Boldine	HTR1B			HTR1B
Boldine	HRH2			HRH2
Boldine	HTR1D			HTR1D
Boldine	ADRB1			ADRB1
Boldine	KCNH2			KCNH2
Boldine	TSPO			TSPO
Boldine	GCGR			GCGR
Boldine	PTPN1			PTPN1
Boldine	CYP19A1			CYP19A1
Boldine	HSP90AA1			HSP90AA1
Boldine	MMP3			MMP3
Boldine	MMP9			MMP9
Boldine	MMP1			MMP1
Boldine	MMP2			MMP2
Boldine	MMP7			MMP7
Boldine	MMP8			MMP8
Boldine	ALOX15			ALOX15
Boldine	ALOX12			ALOX12
Boldine	PIM1			PIM1
Boldine	PIM2			PIM2
Boldine	RET			RET
Boldine	RAF1			RAF1
Boldine	MAPK8			MAPK8
Boldine	CDK2			CDK2
Boldine	PLK1			PLK1
Boldine	MAP2K1			MAP2K1
Boldine	ADAM17			ADAM17
Boldine	PAK4			PAK4
Boldine	CHEK1			CHEK1
Boldine	BRAF			BRAF
Boldine	ADRB2			ADRB2
Boldine	FCER2			FCER2
Boldine	PTGS2			PTGS2
Boldine	AURKA			AURKA
Boldine	MMP13			MMP13
Boldine	ABCB1			ABCB1
Boldine	CNR1			CNR1
Boldine	RORC			RORC
Boldine	HDAC8			HDAC8
Boldine	SIGMAR1			SIGMAR1
Boldine	MMP14			MMP14
Boldine	EGLN1			EGLN1
Boldine	ALK			ALK
Boldine	PIK3CG			PIK3CG
Boldine	PSEN2			PSEN2
Boldine	MET			MET
Boldine	ERN1			ERN1
Boldine	TRPM8			TRPM8
Boldine	AR			AR
Boldine	HDAC7			HDAC7
Boldine	ABL1			ABL1
Boldine	EGFR			EGFR
Boldine	SRC			SRC
Boldine	PDF			PDF
Boldine	PDGFRA			PDGFRA
Boldine	GSK3B			GSK3B
Boldine	FLT3			FLT3
Boldine	P2RX7			P2RX7
Boldine	MAPK1			MAPK1
Boldine	HSP90AB1			HSP90AB1
Boldine	ILK			ILK
Boldine	WEE1			WEE1
Boldine	ANPEP			ANPEP
Boldine	PDGFRB			PDGFRB
Boldine	KIT			KIT
Boldine	FLT4			FLT4
Boldine	KDR			KDR
Boldine	ENPP2			ENPP2
Boldine	LNPEP			LNPEP
Boldine	ALPL			ALPL
Boldine	PLAA			PLAA
Boldine	F3			F3
Boldine	PDE5A			PDE5A
Boldine	APP			APP
Boldine	PRKCZ			PRKCZ
Boldine	FYN			FYN
Boldine	CHRNB2			CHRNB2
Boldine	PSENEN			PSENEN
Boldine	NCSTN			NCSTN
Boldine	APH1A			APH1A
Boldine	PSEN1			PSEN1
Boldine	APH1B			APH1B
Quercetin	NOX4			NOX4
Quercetin	AVPR2			AVPR2
Quercetin	AKR1B1			AKR1B1
Quercetin	XDH			XDH
Quercetin	MAOA			MAOA
Quercetin	IGF1R			IGF1R
Quercetin	FLT3			F2
Quercetin	CYP19A1			CA2
Quercetin	EGFR			ALOX5
Quercetin	F2			AURKB
Quercetin	CA2			ADORA1
Quercetin	PIM1			CA7
Quercetin	ALOX5			GLO1
Quercetin	AURKB			MPO
Quercetin	DRD4			PIK3R1
Quercetin	ADORA1			ADORA2A
Quercetin	CA7			DAPK1
Quercetin	GLO1			PYGL
Quercetin	MPO			CA1
Quercetin	PIK3R1			PTK2
Quercetin	ADORA2A			HSD17B2
Quercetin	DAPK1			CA3
Quercetin	PYGL			ABCC1
Quercetin	CA1			CA6
Quercetin	GSK3B			CDK1
Quercetin	SRC			CA12
Quercetin	PTK2			PKN1
Quercetin	HSD17B2			CA14
Quercetin	KDR			CA9
Quercetin	MMP13			CSNK2A1
Quercetin	MMP3			CA4
Quercetin	CA3			NEK2
Quercetin	ALOX15			CXCR1
Quercetin	ABCC1			CAMK2B
Quercetin	PLK1			AKT1
Quercetin	CA6			NEK6
Quercetin	CDK1			PLA2G1B
Quercetin	MMP9			CA5A
Quercetin	CA12			BACE1
Quercetin	MMP2			CYP1B1
Quercetin	PKN1			AXL
Quercetin	CA14			ABCG2
Quercetin	CA9			NUAK1
Quercetin	CSNK2A1			AKR1C2
Quercetin	ALOX12			AKR1C1
Quercetin	MET			AKR1C3
Quercetin	CA4			AKR1C4
Quercetin	NEK2			CA13
Quercetin	CXCR1			AKR1A1
Quercetin	CAMK2B			GPR35
Quercetin	ALK			MAPT
Quercetin	AKT1			KDM4E
Quercetin	ABCB1			TOP2A
Quercetin	NEK6			INSR
Quercetin	PLA2G1B			ACHE
Quercetin	CA5A			MYLK
Quercetin	BACE1			SYK
Quercetin	CYP1B1			APEX1
Quercetin	AXL			PTPRS
Quercetin	ABCG2			ESR2
Quercetin	NUAK1			MPG
Quercetin	AKR1C2			SLC22A12
Quercetin	AKR1C1			CDK5R1
Quercetin	AKR1C3			CCNB3
Quercetin	AKR1C4			CDK5
Quercetin	CA13			CCNB1
Quercetin	AKR1A1			CCNB2
Quercetin	GPR35			ARG1
Quercetin	MAPT			CDK6
Quercetin	KDM4E			TYR
Quercetin	TOP2A			HSD17B1
Quercetin	INSR			AHR
Quercetin	ACHE			ESRRA
Quercetin	MYLK			PARP1
Quercetin	SYK			TTR
Quercetin	PIK3CG			MMP12
Quercetin	APEX1			CD38
Quercetin	PTPRS			AKR1B10
Quercetin	ESR2			TNKS2
Quercetin	MPG			TNKS
Quercetin	SLC22A12			TOP1
Quercetin	CDK5R1			TERT
Quercetin	CCNB3			NOS2
Quercetin	CDK5			OPRD1
Quercetin	CCNB1			IKBKB
Quercetin	CCNB2			NTRK2
Quercetin	ARG1			GRK6
Quercetin	CDK6			CYP1A1
Quercetin	CDK2			ESR1
Quercetin	TYR			MCL1
Quercetin	HSD17B1			CBR1
Quercetin	AHR			PFKFB3
Quercetin	ESRRA			LCK
Quercetin	APP			ODC1
Quercetin	PARP1			PLA2G2A
Quercetin	TTR			CYP1A2
Quercetin	MMP12			ADORA3
Quercetin	CD38			HSP90B1
Quercetin	AKR1B10			NAE1
Quercetin	TNKS2			BCHE
Quercetin	TNKS			CES1
Quercetin	TOP1			CES2
Quercetin	TERT			STAT3
Wogonin	PTGS2			PTPN6
Wogonin	NOS2			PTPN11
Wogonin	FLT3			IDO1
Wogonin	AKR1B1			TDP2
Wogonin	OPRD1			MALT1
Wogonin	KIT			CNR2
Wogonin	ABCB1			CHRM2
Wogonin	IKBKB			CHRM1
Wogonin	NTRK2			CHRM3
Wogonin	KDM4E			CDC25B
Wogonin	XDH			DUSP1
Wogonin	ALOX15			TGM2
Wogonin	CDK1			F13A1
Wogonin	ALOX12			PTPRC
Wogonin	GRK6			EPHX2
Wogonin	CYP19A1			LIPE
Wogonin	ESR2			NPY5R
Wogonin	CYP1A1			MAPK10
Wogonin	OPRM1			MTNR1A
Wogonin	ABCG2			MTNR1B
Wogonin	ESR1			GRM5
Wogonin	EGFR			DUSP3
Wogonin	SLC22A12			KIF11
Wogonin	CYP1B1			ICAM1
Wogonin	CA4			CYP17A1
Wogonin	CA2			SELE
Wogonin	CA1			SCN9A
Wogonin	MCL1			CSF1R
Wogonin	PIK3CG			ADORA2B
Wogonin	PIM1			KDM4C
Wogonin	ADORA1			NAAA
Wogonin	ADORA2A			CTSC
Wogonin	HSD17B2			CTSK
Wogonin	HSD17B1			CTSL
Wogonin	CA7			PIK3CA
Wogonin	CA12			TLR9
Wogonin	CDK5R1			PTGS1
Wogonin	CCNB3			FAAH
Wogonin	CDK5			GSK3A
Wogonin	CCNB1			TYK2
Wogonin	CCNB2			PDE4B
Wogonin	CDK6			PDE7A
Wogonin	CA9			SIRT2
Wogonin	CBR1			FAP
Wogonin	TERT			STS
Wogonin	AR			POLA1
Wogonin	CA6			TBXA2R
Wogonin	PTPRS			NR3C1
Wogonin	DAPK1			NR1H3
Wogonin	MPG			NR1H2
Wogonin	PFKFB3			PLA2G5
Wogonin	MMP9			MC4R
Wogonin	MMP2			CYP27A1
Wogonin	LCK			CYP24A1
Wogonin	MMP12			ELAVL1
Wogonin	CD38			SHBG
Wogonin	TOP1			HDAC2
Wogonin	ARG1			SAE1
Wogonin	MAPT			KAT2B
Wogonin	TOP2A			LRRK2
Wogonin	INSR			CCR1
Wogonin	DRD4			CYP2D6
Wogonin	MYLK			QRFPR
Wogonin	MPO			NR3C2
Wogonin	PIK3R1			CASR
Wogonin	PYGL			GABRB3
Wogonin	MMP13			GABRA2
Wogonin	MMP3			HNF4A
Wogonin	CA3			LDLR
Wogonin	CA14			GPBAR1
Wogonin	MET			HSD11B1
Wogonin	CA13			CDK4
Wogonin	CAMK2B			GABRA3
Wogonin	PLA2G1B			GABRG2
Wogonin	CA5A			GABRA1
Wogonin	APEX1			GABRA5
Wogonin	AKR1C2			CFTR
Wogonin	AKR1C1			AMY1A
Wogonin	AKR1C3			EED
Wogonin	AKR1C4			RBBP4
Wogonin	AKR1A1			CDC25C
Wogonin	GPR35			MPI
Wogonin	ODC1			CDC25A
Wogonin	HSP90AA1			PDE10A
Wogonin	ALOX5			BRS3
Wogonin	CXCR1			NR4A1
Wogonin	PLA2G2A			HCRTR2
Wogonin	SRC			HCRTR1
Wogonin	APP			PGR
Wogonin	CYP1A2			MGLL
Wogonin	ADORA3			MAP3K8
Wogonin	HSP90B1			MAPKAPK2
Wogonin	ABCC1			CSNK1G1
Wogonin	TNKS			HRH3
Wogonin	TTR			CTSS
Wogonin	NOX4			BRD4
Wogonin	AVPR2			BRD2
Wogonin	NAE1			BRD3
Wogonin	BCHE			KCNA5
Wogonin	ACHE			SUZ12
Wogonin	BACE1			EZH2
Wogonin	PDE5A			RBBP7
Wogonin	GSK3B			PTPRF
Cryptotanshinone	AKR1B1			PTPN22
Cryptotanshinone	ACHE			PBRM1
Cryptotanshinone	CES1			SMARCA4
Cryptotanshinone	CES2			MAOB
Cryptotanshinone	STAT3			KCNA3
Cryptotanshinone	PTPN6			SRD5A1
Cryptotanshinone	PTPN11			CA5B
Cryptotanshinone	IDO1			OPRK1
Cryptotanshinone	TDP2			PIK3CD
Cryptotanshinone	MALT1			PIK3CB
Cryptotanshinone	KDM4E			PTGES
Cryptotanshinone	CNR2			METAP2
Cryptotanshinone	CHRM2			LIMK1
Cryptotanshinone	CHRM1			CCR9
Cryptotanshinone	CHRM3			PARP2
Cryptotanshinone	CDC25B			DNMT3A
Cryptotanshinone	PARP1			HMGCR
Cryptotanshinone	PTPN1			MTOR
Cryptotanshinone	DUSP1			HPGDS
Cryptotanshinone	TGM2			ATM
Cryptotanshinone	F13A1			PDE8B
Cryptotanshinone	KDR			JAK2
Cryptotanshinone	PTPRC			CASP3
Cryptotanshinone	ADORA1			CASP7
Cryptotanshinone	EPHX2			ERBB2
Cryptotanshinone	ADORA2A			GCK
Cryptotanshinone	LIPE			PLAUR
Cryptotanshinone	NPY5R			ALDH2
Cryptotanshinone	MAPK10			ALDH1A1
Cryptotanshinone	TOP1			ALDH3A1
Cryptotanshinone	MTNR1A			CCNE1
Cryptotanshinone	MTNR1B			CCNE2
Cryptotanshinone	GRM5			ELANE
Cryptotanshinone	DUSP3			CHRM4
Cryptotanshinone	KIF11			CHRM5
Cryptotanshinone	TNKS2			HTR3A
Cryptotanshinone	ICAM1			GABRB2
Cryptotanshinone	CYP17A1			CALM1
Cryptotanshinone	SELE			ST6GAL1
Cryptotanshinone	SCN9A			TACR2
Cryptotanshinone	PDE5A			PRKDC
Cryptotanshinone	CYP19A1			MAPK3
Cryptotanshinone	PTK2			SIRT1
Cryptotanshinone	CSF1R			PLA2G4A
Cryptotanshinone	ADRA2A
Cryptotanshinone	HTR2C
Cryptotanshinone	ADORA2B
Cryptotanshinone	KDM4C
Cryptotanshinone	TOP2A
Cryptotanshinone	HTR2A
Cryptotanshinone	NAAA
Cryptotanshinone	CTSC
Cryptotanshinone	CTSK
Cryptotanshinone	CTSL
Cryptotanshinone	PIK3CA
Cryptotanshinone	TLR9
Cryptotanshinone	CDK5R1
Cryptotanshinone	PTGS1
Cryptotanshinone	FAAH
Cryptotanshinone	PTGS2
Cryptotanshinone	GSK3B
Cryptotanshinone	GSK3A
Cryptotanshinone	TYK2
Cryptotanshinone	PDE4B
Cryptotanshinone	PDE7A
Cryptotanshinone	ADORA3
Cryptotanshinone	SIRT2
Cryptotanshinone	FAP
Cryptotanshinone	EGFR
Cryptotanshinone	CDK5
Sugiol	HSD17B1
Sugiol	STS
Sugiol	POLA1
Sugiol	TBXA2R
Sugiol	ESR1
Sugiol	ESR2
Sugiol	CYP19A1
Sugiol	NR3C1
Sugiol	AR
Sugiol	HTR2B
Sugiol	NR1H3
Sugiol	KDR
Sugiol	ALOX5
Sugiol	NR1H2
Sugiol	PLA2G5
Sugiol	MC4R
Sugiol	CYP27A1
Sugiol	PRKCZ
Sugiol	CYP24A1
Sugiol	ELAVL1
Sugiol	SLC6A4
Sugiol	PLA2G2A
Sugiol	SHBG
Sugiol	NOS2
Sugiol	TSPO
Sugiol	HSD17B2
Sugiol	PTGS2
Sugiol	HDAC2
Sugiol	SAE1
Sugiol	KAT2B
Sugiol	CA12
Sugiol	ALOX15
Sugiol	ACHE
Sugiol	LRRK2
Sugiol	CCR1
Sugiol	CYP2D6
Sugiol	QRFPR
Sugiol	NR3C2
Sugiol	CASR
Sugiol	GABRB3
Sugiol	GABRA2
Sugiol	HNF4A
Sugiol	LDLR
Sugiol	GPBAR1
Sugiol	HSD11B1
Sugiol	NOX4
Sugiol	SRC
Sugiol	MAOA
Sugiol	CDK4
Sugiol	GABRA3
Sugiol	GABRG2
Sugiol	GABRA1
Sugiol	GABRA5
Kaempferol	NOX4
Kaempferol	AKR1B1
Kaempferol	XDH
Kaempferol	TYR
Kaempferol	FLT3
Kaempferol	CA2
Kaempferol	ALOX5
Kaempferol	CA7
Kaempferol	HSD17B2
Kaempferol	ABCC1
Kaempferol	HSD17B1
Kaempferol	AHR
Kaempferol	CA12
Kaempferol	ESRRA
Kaempferol	ABCB1
Kaempferol	CYP1B1
Kaempferol	ABCG2
Kaempferol	ADORA1
Kaempferol	CA4
Kaempferol	ACHE
Kaempferol	MAOA
Kaempferol	GLO1
Kaempferol	SYK
Kaempferol	GSK3B
Kaempferol	MMP9
Kaempferol	MMP2
Kaempferol	ALOX15
Kaempferol	ALOX12
Kaempferol	PTPRS
Kaempferol	ADORA2A
Kaempferol	CDK5R1
Kaempferol	CCNB3
Kaempferol	ARG1
Kaempferol	GPR35
Kaempferol	ESR2
Kaempferol	DAPK1
Kaempferol	MPG
Kaempferol	SLC22A12
Kaempferol	TTR
Kaempferol	AKR1B10
Kaempferol	TNKS2
Kaempferol	TNKS
Kaempferol	CDK6
Kaempferol	CDK2
Kaempferol	CYP19A1
Kaempferol	CSNK2A1
Kaempferol	EGFR
Kaempferol	AVPR2
Kaempferol	IGF1R
Kaempferol	F2
Kaempferol	PIM1
Kaempferol	AURKB
Kaempferol	DRD4
Kaempferol	MPO
Kaempferol	PIK3R1
Kaempferol	PYGL
Kaempferol	CA1
Kaempferol	SRC
Kaempferol	PTK2
Kaempferol	KDR
Kaempferol	MMP13
Kaempferol	MMP3
Kaempferol	CA3
Kaempferol	PLK1
Kaempferol	CA6
Kaempferol	CDK1
Kaempferol	PKN1
Kaempferol	CA14
Kaempferol	CA9
Kaempferol	MET
Kaempferol	NEK2
Kaempferol	CXCR1
Kaempferol	CAMK2B
Kaempferol	ALK
Kaempferol	AKT1
Kaempferol	NEK6
Kaempferol	PLA2G1B
Kaempferol	CA5A
Kaempferol	BACE1
Kaempferol	AXL
Kaempferol	NUAK1
Kaempferol	AKR1C2
Kaempferol	AKR1C1
Kaempferol	AKR1C3
Kaempferol	AKR1C4
Kaempferol	CA13
Kaempferol	AKR1A1
Kaempferol	APP
Kaempferol	PARP1
Kaempferol	MMP12
Kaempferol	CD38
Kaempferol	TOP1
Kaempferol	ESR1
Kaempferol	PTGS2
Kaempferol	CFTR
Kaempferol	PFKFB3
Kaempferol	AMY1A
Kaempferol	GRK6
Kaempferol	TERT
Kaempferol	MAPT
Kaempferol	CDK5
Kaempferol	CCNB1
Kaempferol	CCNB2
Tanshinone IIA	AKR1B1
Tanshinone IIA	CES1
Tanshinone IIA	TERT
Tanshinone IIA	PTPN6
Tanshinone IIA	CES2
Tanshinone IIA	PTPN11
Tanshinone IIA	EED
Tanshinone IIA	RBBP4
Tanshinone IIA	CDC25C
Tanshinone IIA	MPI
Tanshinone IIA	CDC25A
Tanshinone IIA	PTPRC
Tanshinone IIA	CDC25B
Tanshinone IIA	ALOX5
Tanshinone IIA	HTR6
Tanshinone IIA	PDE10A
Tanshinone IIA	AR
Tanshinone IIA	CYP19A1
Tanshinone IIA	P2RX7
Tanshinone IIA	MTNR1A
Tanshinone IIA	MTNR1B
Tanshinone IIA	BRS3
Tanshinone IIA	GRM5
Tanshinone IIA	SLC6A3
Tanshinone IIA	NR4A1
Tanshinone IIA	TSPO
Tanshinone IIA	HCRTR2
Tanshinone IIA	HCRTR1
Tanshinone IIA	PGR
Tanshinone IIA	MGLL
Tanshinone IIA	MAP3K8
Tanshinone IIA	AURKB
Tanshinone IIA	MAPKAPK2
Tanshinone IIA	CSNK1G1
Tanshinone IIA	HRH3
Tanshinone IIA	CTSS
Tanshinone IIA	BRD4
Tanshinone IIA	BRD2
Tanshinone IIA	BRD3
Tanshinone IIA	PDE5A
Tanshinone IIA	KCNA5
Tanshinone IIA	FAAH
Tanshinone IIA	HSD11B1
Tanshinone IIA	SUZ12
Tanshinone IIA	EZH2
Tanshinone IIA	RBBP7
Miltirone	CES1
Miltirone	CES2
Miltirone	TOP1
Miltirone	CDC25B
Miltirone	PTPN1
Miltirone	CDC25A
Miltirone	PTPRF
Miltirone	ACHE
Miltirone	STAT3
Miltirone	AKR1B1
Miltirone	PTPN22
Miltirone	MMP13
Miltirone	ADAM17
Miltirone	MMP8
Miltirone	PBRM1
Miltirone	SMARCA4
Miltirone	GRM5
Miltirone	MTNR1A
Miltirone	MTNR1B
Miltirone	PTPRC
Miltirone	TNKS2
Miltirone	TNKS
Miltirone	AKR1C3
Miltirone	PIK3CA
Miltirone	MAOB
Miltirone	LIPE
isoimperatorin	BACE1
isoimperatorin	KCNA3
isoimperatorin	SRD5A1
isoimperatorin	CA12
isoimperatorin	CA9
isoimperatorin	KCNA5
isoimperatorin	MAOA
isoimperatorin	ALOX5
isoimperatorin	MAOB
isoimperatorin	ALOX15
isoimperatorin	CD38
isoimperatorin	CA7
isoimperatorin	CA14
isoimperatorin	CA13
isoimperatorin	CA5B
isoimperatorin	OPRK1
isoimperatorin	CBR1
isoimperatorin	PIK3CD
isoimperatorin	PIK3CB
isoimperatorin	PIK3CG
isoimperatorin	PIK3CA
isoimperatorin	PDE7A
isoimperatorin	MTNR1A
isoimperatorin	CA6
isoimperatorin	PTGES
isoimperatorin	METAP2
isoimperatorin	HSD11B1
isoimperatorin	PDE10A
isoimperatorin	LIMK1
isoimperatorin	CCR9
isoimperatorin	PARP1
isoimperatorin	P2RX7
isoimperatorin	PARP2
isoimperatorin	DNMT3A
isoimperatorin	CDK1
isoimperatorin	HMGCR
isoimperatorin	MTOR
isoimperatorin	HPGDS
isoimperatorin	CA1
isoimperatorin	ADORA2B
isoimperatorin	CA4
isoimperatorin	AKR1C1
isoimperatorin	ATM
isoimperatorin	PDE8B
isoimperatorin	AKR1C3
isoimperatorin	BRD4
isoimperatorin	FLT3
isoimperatorin	JAK2
isoimperatorin	CCNB1
Dihydrotanshinone I	AKR1B1
Dihydrotanshinone I	ACHE
Dihydrotanshinone I	CES1
Dihydrotanshinone I	PTPN6
Dihydrotanshinone I	CES2
Dihydrotanshinone I	PTPN11
Dihydrotanshinone I	STAT3
Dihydrotanshinone I	IDO1
Dihydrotanshinone I	MALT1
Dihydrotanshinone I	KDM4E
Dihydrotanshinone I	DUSP1
Dihydrotanshinone I	TDP2
Dihydrotanshinone I	PTPRC
Dihydrotanshinone I	CDC25B
Dihydrotanshinone I	GABRB3
Dihydrotanshinone I	TGM2
Dihydrotanshinone I	KDR
Dihydrotanshinone I	CA12
Dihydrotanshinone I	CA9
Dihydrotanshinone I	ADORA3
Dihydrotanshinone I	ALOX15
Dihydrotanshinone I	CASP3
Dihydrotanshinone I	CASP7
Dihydrotanshinone I	ERBB2
Dihydrotanshinone I	EGFR
Dihydrotanshinone I	MAPK8
Dihydrotanshinone I	ADORA1
Dihydrotanshinone I	GRM5
Dihydrotanshinone I	CDK5R1
Dihydrotanshinone I	ADAM17
Dihydrotanshinone I	TOP2A
Dihydrotanshinone I	GCK
Dihydrotanshinone I	GABRA2
Dihydrotanshinone I	NAAA
Dihydrotanshinone I	SIRT2
Dihydrotanshinone I	HTR2B
Dihydrotanshinone I	HTR2C
Dihydrotanshinone I	HTR7
Dihydrotanshinone I	PLAUR
Dihydrotanshinone I	ALDH2
Dihydrotanshinone I	HRH3
Dihydrotanshinone I	ALDH1A1
Dihydrotanshinone I	ALDH3A1
Dihydrotanshinone I	PTPN1
Dihydrotanshinone I	CCNE1
Dihydrotanshinone I	CCNE2
Dihydrotanshinone I	ADORA2A
Dihydrotanshinone I	ADORA2B
Dihydrotanshinone I	MAPK10
Dihydrotanshinone I	CDK5
Dihydrotanshinone I	ALPL
Dihydrotanshinone I	ELANE
Dihydrotanshinone I	CHRM4
Dihydrotanshinone I	CHRM5
Dihydrotanshinone I	CHRM2
Dihydrotanshinone I	CHRM1
Dihydrotanshinone I	HTR3A
Dihydrotanshinone I	HTR1A
Dihydrotanshinone I	HTR5A
Dihydrotanshinone I	TSPO
Dihydrotanshinone I	GABRG2
Dihydrotanshinone I	GABRA5
Dihydrotanshinone I	GABRA3
Dihydrotanshinone I	GABRA1
Dihydrotanshinone I	GABRB2
Dihydrotanshinone I	CDK2
Baicalein	KDM4E
Baicalein	XDH
Baicalein	ALOX15
Baicalein	CDK1
Baicalein	ALOX12
Baicalein	GRK6
Baicalein	CYP19A1
Baicalein	CA7
Baicalein	CA12
Baicalein	CA4
Baicalein	ABCB1
Baicalein	CYP1B1
Baicalein	HSD17B1
Baicalein	AKR1B1
Baicalein	CDK5R1
Baicalein	CA2
Baicalein	CCNB3
Baicalein	CDK6
Baicalein	CA1
Baicalein	CA9
Baicalein	ABCG2
Baicalein	CBR1
Baicalein	ESR2
Baicalein	ESR1
Baicalein	ACHE
Baicalein	ADORA1
Baicalein	ADORA2A
Baicalein	PTGS2
Baicalein	PTPRS
Baicalein	AMY1A
Baicalein	FLT3
Baicalein	IKBKB
Baicalein	NTRK2
Baicalein	AR
Baicalein	NOX4
Baicalein	MAOA
Baicalein	SYK
Baicalein	GSK3B
Baicalein	ABCC1
Baicalein	TTR
Baicalein	CSNK2A1
Baicalein	CFTR
Baicalein	AKR1B10
Baicalein	TNKS2
Baicalein	TNKS
Baicalein	HSD17B2
Baicalein	BCHE
Baicalein	ADORA3
Baicalein	TERT
Baicalein	LCK
Baicalein	PFKFB3
Baicalein	PIM1
Baicalein	PARP1
Baicalein	ALOX5
Baicalein	APP
Baicalein	CALM1
Baicalein	ARG1
Baicalein	NOS2
Baicalein	GLO1
Baicalein	MMP9
Baicalein	MMP2
Baicalein	MMP12
Baicalein	CD38
Baicalein	TOP1
Baicalein	NAE1
Baicalein	EGFR
Baicalein	SRC
Baicalein	TYR
Baicalein	AHR
Baicalein	ESRRA
Baicalein	KIT
Baicalein	OPRD1
Baicalein	CYP1A1
Baicalein	AURKB
Baicalein	PIK3CG
Baicalein	MAPT
Baicalein	TOP2A
Baicalein	INSR
Baicalein	MYLK
Baicalein	APEX1
Baicalein	IGF1R
Baicalein	KDR
Baicalein	PLK1
Baicalein	MET
Baicalein	ALK
Baicalein	AXL
Baicalein	PTPN1
Baicalein	ST6GAL1
Baicalein	SLC22A12
Baicalein	GPR35
Baicalein	FYN
Baicalein	TACR2
Baicalein	PRKDC
Baicalein	MAPK3
Baicalein	BACE1
Baicalein	SIRT1
Baicalein	PLA2G2A
Baicalein	PLA2G4A
Baicalein	CA6
Baicalein	CDK2
Baicalein	CDK5
Baicalein	CCNB1
Baicalein	CCNB2

## Sheet: DKD-related targets
OMIM(DKD)	OMIM(DN)	Genecards(DKD)-Relevance score>20	Genecards(DN)-Relevance score>20		All Targets of disease
AD7CNTP	PTPN22	PKHD1	INS		AD7CNTP
IBD7	RFH1	PKD1	ACE		IBD7
PLEKHG5	CFHR5	PKD2	GCK		PLEKHG5
DJ1	SLC41A1	INS	HNF1A		DJ1
KIF1B	MIA3	HNF1B	HNF1B		KIF1B
MTHFR	KLF11	ACE	KCNJ11		MTHFR
MFN2	HNFJ3	IL6	ABCC8		MFN2
GBD2	IL1RN	UMOD	IL6		GBD2
CLCNKA	GPD2	HNF1A	HNF4A		CLCNKA
CLCNKB	IDDM19	GAA	PPARG		CLCNKB
PINK1	IDDM7	LMNA	PDX1		PINK1
ECE1	NEUROD1	APOE	UMOD		ECE1
ALPL	CTLA4	TNF	WFS1		ALPL
RHD	IDDM13	NPC1	TCF7L2		RHD
RHCE	IGAN2	AGL	COL4A3		RHCE
YARS1	IRS1	VWF	NEUROD1		YARS1
GBD3	CAPN10	GCK	INSR		GBD3
PARK10	PPARG	KCNJ11	PVT1		PARK10
PAOD1	CCR5	LOC126859690	ALB		PAOD1
FOXD3	APPL1	HNF4A	COL4A4		FOXD3
DNAJC6	SLC2A2	APP	VEGFA		DNAJC6
IL23R	IGF2BP2	CEP290	COL4A1		IL23R
TNNI3K	WFS1	TGFB1	MFF-DT		TNNI3K
ABCA4	IDDM23	ABCC8	PAX4		ABCA4
AGL	IDDM18	REN	IRS1		AGL
DBT	YIPF5	GBA1	ADIPOQ		DBT
PTPN22	SPINK1	PPARG	SLC2A2		PTPN22
ATP1A1	NIDDM4	NOD2	SLC30A8		ATP1A1
AD13	HFE	LRP5	ENPP1		AD13
NBLST6	ZFP57	IL10	RETN		NBLST6
NOTCH2NLC	IDDM1	TP53	REN		NOTCH2NLC
ECM1	MBNP	CTLA4	PON1		ECM1
ZNF687	PBCA	G6PC1	CDKAL1		ZNF687
MUC1	ITPR3	GLA	TNF		MUC1
GBA	HMGA1	RET	IGF2BP2		GBA
LMNA	VEGF	GANAB	TGFB1		LMNA
CADM3	IDDM15	PSEN1	SLC2A4		CADM3
COPA	IGAN1	MEG3	LIPC		COPA
MPZ	ENPP1	NAGLU	MEG3		MPZ
PBX1	TNDM1	MFN2	PTPN22		PBX1
AD14	IDDM21	WFS1	AKR1B1		AD14
NCF2	IDDM8	H19	AQP2		NCF2
CELIAC7	SUMO4	PIK3CA	LOC126862549		CELIAC7
IBD23	SOD2	INF2	NLRP3		IBD23
PARK16	IL6	ALB	IRS2		PARK16
INAVA	GCK	TERT	SOD2		INAVA
REN	PON1	MIR21	AVPR2		REN
DSTYK	EPO	INSR	HFE		DSTYK
IL10	PAX4	LOC129992813	FOXP3		IL10
RMD1	BLK	DYNC1H1	AVP		RMD1
MIA3	SLC30A8	GBE1	MIR21		MIA3
TLR5	MAFA	TSC2	AGT		TLR5
PSEN2	GLIS3	SLC17A5	XPNPEP3		PSEN2
ADAM17	HNP1	ATP7B	INS-IGF2		ADAM17
KLF11	CEL	PVT1	APOE		KLF11
MPV17	IL2RA	VEGFA	CCL2		MPV17
ABCG8	IDDM24	ADIPOQ	MTNR1B		ABCG8
PARK3	IDDM17	MPZ	CTLA4		PARK3
HTRA2	TCF7L2	LRRK2	NOS3		HTRA2
CELIAC8	CD151	HLA-DRB1	MIR126		CELIAC8
COPD	INS	NOS3	AKT2		COPD
ZAP70	KCNJ11	PTPN22	HLA-DQB1		ZAP70
IL37	ABCC8	PDX1	MTHFR		IL37
IL1RN	MAPK8IP1	CRP	EPO		IL1RN
CHDS2	IDDM4	SMPD1	KLF11		CHDS2
GPD2	UCP3	ENPP1	CAPN10		GPD2
IDDM19	MTNR1B	SH3TC2	AGER		IDDM19
IDDM7	NEDE	CFH	PTPN1		IDDM7
HOXD10	IAPP	ABCA4	CRP		HOXD10
PDE11A	AQP2	COL4A4	APOA1		PDE11A
NEUROD1	NIDDM2	SLC2A2	IL1RN		NEUROD1
BMPR2	HNF1A	IFNG	GCG		BMPR2
CTLA4	PDX1	PAX2	LEP		CTLA4
IDDM13	TBC1D4	PON1	MALAT1		IDDM13
FARSB	SPRY2	NEFL	HLA-DQA1		FARSB
IRS1	DNAJC3	NPHS1	MIR192		IRS1
SP110	IRS2	HFE	AGTR1		SP110
GIGYF2	COL4A1	MIR126	HLA-DRB1		GIGYF2
ATG16L1	IDDM11	IRS1	MIR29A		ATG16L1
SAG	LIPC	VHL	SERPINE1		SAG
CAPN10	IDDM3	SQSTM1	CDKN2B-AS1		CAPN10
PDCD1	FOXC2	WT1	GAS5		PDCD1
IBD9	HNF1B	SEC63	B2M		IBD9
MYMY1	ACE	NPHP4	IAPP		MYMY1
CAV3	IDDM6	COPA	IGF1		CAV3
PPARG	IER3IP1	TCF7L2	NPHS1		PPARG
CX3CR1	INSR	HLA-DQB1	IL2RA		CX3CR1
CELIAC9	RETN	PYGM	IL6-AS1		CELIAC9
HSCR6	AKT2	AGT	LOC126859963		HSCR6
IBD12	AVP	AQP2	MIR29C		IBD12
CCR5	T2D3	SNCA	MIR125A		CCR5
APPL1	HNF4A	IL1B	PTF1A		APPL1
GBE1	XPNPEP3	COL4A5	APOB		GBE1
CHDS5	IDDMX	MIR29A	APPL1		CHDS5
POGLUT1	AVPR2	NPHS2	CEL		POGLUT1
SEC61A1	LYP	APOB	BLK		SEC61A1
RAB7	CFHR5D	LOC106627981	ICAM1		RAB7
AD15	KIAA0268	PRKN	WRN		AD15
PARK21	FKLF	RETN	IL1B		PARK21
ATP2C1	ALPS5	MAPT	SOCS1		ATP2C1
DZIP1L	CIMT1	BSCL2	IL10		DZIP1L
GYG1	IDDM22	MTHFR	LMNA		GYG1
CELIAC10	DFNA6	MIR17	RFX6		CELIAC10
MME	MEDS2	AVPR2	MT-TL1		MME
SLC2A2	TATI	APOA1	LPL		SLC2A2
GNB4	MVCD7	GAS5	MAFB		GNB4
EIF4G1	M6S1	CLCN5	MIR216A		EIF4G1
IGF2BP2	HSF	SBF2	CAT		IGF2BP2
DNAJB11	MVCD5	ABCA1	SUMO4		DNAJB11
CELIAC11	DBAL	GDAP1	DPP4		CELIAC11
HTT	MODY8	PRX	HYMAI		HTT
WFS1	IDDM10	PRKCSH	OAS1		WFS1
HDL3	MER2	IGHMBP2	GAD2		HDL3
PROM1	PNDM4	MALAT1	DIANPH		PROM1
UCHL1	HHF2	COL1A1	FTO		UCHL1
PHOX2B	SUR1	CTNNB1	ZFP57		PHOX2B
AIS4	IDDM20	VCP	ITPR3		AIS4
PKD2	PAGEN1	FOXP3	GLIS3		PKD2
PPM1K	NIDDM5	STAT3	PLAGL1		PPM1K
SNCA	ACPHD	MUC1	HP		SNCA
ADH1C	ICH	NPHP3	KCNQ1		ADH1C
CELIAC6	HDLCQ12	NEUROD1	SPINK1		CELIAC6
IDDM23	RCAD	MTOR	GPD2		IDDM23
HSCR9	MVCD3	HEXA	STAT3		HSCR9
TRIM2	FRTS4	CDKN2B-AS1	MIAT		TRIM2
GDNF	ADHR	BDNF-AS	CCR5		GDNF
IBD18	ODCD2	EPO	MEG8		IBD18
HEXB	MODY7	TUG1	SLC19A2		HEXB
PDE8B	GLM1	PRNP	PTPRN		PDE8B
APC	DFNA14	CCL2	IL18		APC
AITD2	TCP	AGTR1	C12orf43		AITD2
CELIAC2	TFQTL2	KIF1B	RBP4		CELIAC2
IBD5	PCA1	SLC37A4	NAGLU		IBD5
IDDM18	HGF	RPL36A-HNRNPH2	COL4A5		IDDM18
PDB4	IMD41	NPHP1	IGF2-AS		PDB4
SAR1B	EBS7	AARS1	CCN2		SAR1B
HARS1	TNDM3	PAX4	CST3		HARS1
YIPF5	HHF1	GATA3	MIR17		YIPF5
SPINK1	BSVD	FIG4	H19		SPINK1
SH3TC2	T2D	GALC	CD79A		SH3TC2
IRGM	NDI1	HBB	TUG1		IRGM
NIDDM4	DFNA38	LIPC	GHRL		NIDDM4
SQSTM1	ARHR2	COL4A1	CDKN2A		SQSTM1
KAAG1	MODY13	TNFRSF11B	WT1		KAAG1
SLC17A1	TNDM2	PMP22	EDN1		SLC17A1
HFE	RATOR	COL4A3	CP		HFE
ZFP57	ADTKD3	MIR29C	UCP2		ZFP57
IBD3	WFSL	CYBA	HFE-AS1		IBD3
IDDM1	COLED	TMEM67	AP4B1-AS1		IDDM1
PBCA	PNDM2	DNM2	SELE		PBCA
VAMAS6	PNDM3	ENG	PIK3R1		VAMAS6
DHX16	PADMAL	AVP	AKT1		DHX16
HLA-DQA1	CTRCT41	SOD1	SLC2A1		HLA-DQA1
HLA-DQB1	PTPN8	HEXB	MC4R		HLA-DQB1
HLA-DPB1	FHR5	BRAF	VDR		HLA-DPB1
ITPR3	TANGO	LEP	TP53		ITPR3
HMGA1	FKLF1	CYBB	BMP6		HMGA1
AD17	DIRA	CFTR	SOD2-OT1		AD17
VEGF	CELIAC3	IGF1	MIR155		VEGF
FCYT	PPARG2	PINK1	MIR206		FCYT
AITD1	CCCKR5	MT-TL1	NPPA		AITD1
SLC17A5	MODY14	CDKN2A	SOD1		SLC17A5
ELOVL4	WFS	TRPV4	GLP1R		ELOVL4
BCKDHB	YIP1A	MYH9	MIR34A		BCKDHB
TBX18	PCTT	AKT1	LEPR		TBX18
IDDM15	HFE1	MIR125A	LCN2		IDDM15
SEC63	NPPS	MKS1	MIR377		SEC63
FIG4	MVCD6	TLR4	MMP9		FIG4
ENPP1	BSF2	SERPINA1	GAD1		ENPP1
TNDM1	PNDM1	TTR	HMOX1		TNDM1
IDDM21	ESA	PTEN	NPPB		IDDM21
IDDM8	ECYT5	MET	IFIH1		IDDM8
SUMO4	KPD	MT-ND1	MIR217		SUMO4
CELIAC12	INSDM	FBN1	HHEX		CELIAC12
SOD2	NDH	CBS	APOA2		SOD2
LPA	CELL	DNAJB11	PPARA		LPA
PRKN	IL2R	MIR155	IFNG		PRKN
TBP	SFA1	GJB1	PPARGC1A		TBP
IL6	IDDM2	CC2D2A	MME		IL6
HNRPA2B1	PHHI	IL2RA	EIF2AK3		HNRPA2B1
GARS1	MODY3	LOC126862549	CXCL8		GARS1
SFRP4	MODY4	CDKAL1	VCAM1		SFRP4
PGAM2	KIAA0603	SLC30A8	SNHG6		PGAM2
GCK	P58	LPL	SLC5A2		GCK
EGFR	HANAC	GYS1	MT-TE		EGFR
CHCHD2	LIPH	ATP7A	PCSK1		CHCHD2
NCF1	MFH1	HMOX1	IER3IP1		NCF1
HSPB1	HNF2	HLA-B	MIR140		HSPB1
CD36	ACE1	ICAM1	ADRB3		CD36
ABCB4	FIZZ3	GARS1	MT-ND1		ABCB4
ABCB1	VP	HLA-DQA1	VWF		ABCB1
PON1	MODY1	KCNQ1			PON1
PON2	NPHPL1	SLC12A1			PON2
IBD11	DI1	VDR			IBD11
ARPC1B	PEP	PSAP			ARPC1B
EPO	AORF	NDRG1			EPO
PAX4	CFHL5	TSC1			PAX4
IRF5	NPHPL2	PRKAG2			IRF5
AD10	TANGO1	NOTCH1			AD10
NOS3	TIEG2	RYR1			NOS3
DSMA4	MVCD4	SERPINE1			DSMA4
CMT2A1	IDDM12	EGR2			CMT2A1
CMT2A2A	NIDDM1	GDNF			CMT2A2A
TNSALP	PPARG1	BCKDHB			TNSALP
CMTDIC	CMKBR5	MPO			CMTDIC
VAMAS2	APPL	WNT9B			VAMAS2
KIAA0473	GLUT2	DZIP1L			KIAA0473
STGD1	IMP2	ATM			STGD1
PTPN8	WFRS	IFT140			PTPN8
HOMGSMR2	SMAP5	CST3			HOMGSMR2
ETM6	PSTI	BCKDHA			ETM6
PDB6	HLA-H	MED25			PDB6
ADTKD2	HMGIY	FAS			ADTKD2
EMD2	MVCD1	IRS2			EMD2
TSLL1	PDNP1	IGF2BP2			TSLL1
CMTDID	IDDM5	SLC2A4			CMTDID
IBD29	MNSOD	AGER			IBD29
ADTKD4	IFNB2	IL1RN			ADTKD4
RIP5	HHF3	CLCNKB			RIP5
GVHDS	PON	RBP4			GVHDS
TANGO	MVCD2	PARK7			TANGO
SLEB1	MODY9	CD36			SLEB1
STM2	MODY11	LDLR			STM2
NISBD1	ZNT8	SYNJ1			NISBD1
FKLF1	RIPE3B1	F8			FKLF1
CMT2EE	ZNF515	C3			CMT2EE
STSL1	BSSL	B2M			STSL1
PARK13	CD25	ELP1			PARK13
ADMIO2	TCF4	PFKM			ADMIO2
FIL1Z	PETA3	AR			FIL1Z
DIRA	MODY10	IL18			DIRA
PDE11A2	BIR	CXCL8			PDE11A2
POVD1	SUR	MEFV			POVD1
CELIAC3	IB1	GUCY2D			CELIAC3
RILDBC1	NDI2	SOCS1			RILDBC1
IFI75	TCF1	IL2			IFI75
PARK11	IPF1	SLC12A3			PARK11
IBD10	AS160	ALMS1			IBD10
MPDT	IGAN3	PSEN2			MPDT
PPARG2	PRKRI	EGFR			PPARG2
V28	BSVD1	CAT			V28
CCCKR5	HL	AKT2			CCCKR5
MODY14	FKHL14	MMP9			MODY14
APBD	TCF2	MIR34A			APBD
KTELC1	DCP1	NPHP3-ACAD11			KTELC1
ADTKD5	MEDS	BDNF			ADTKD5
PSN	HHF5	NLRP3			PSN
HHD	RSTN	SLC2A1			HHD
PKD5	HIHGHH	MIR146A			PKD5
CALLA	AVRP	INVS			CALLA
PARK18	TCF14	CCR5			PARK18
DJ9	APP3	EDN1			DJ9
IT15	DIR	PHKA2			IT15
WFS		LIPA			WFS
AC133		STXBP2			AC133
SPG79		DYNC2H1			SPG79
PMX2B		FGF23			PMX2B
PTMP		IGF2			PTMP
PARK1		INS-IGF2			PARK1
CMT2R		MIR145			CMT2R
ADSD		TTC21B			ADSD
FPC		POLG			FPC
SARA2		SOD2			SARA2
USH3B		MARS1			USH3B
YIP1A		FLCN			YIP1A
PCTT		CRB2			PCTT
MNMN		NPC2			MNMN
IFI1		CASR			IFI1
PDB3		IL4			PDB3
HFE1		HSPB1			HFE1
DBP2		EDNRB			DBP2
ARPKD		F2			ARPKD
SLD		FGD4			SLD
STGD2		OCRL			STGD2
SAC3		PEX6			SAC3
NPPS		HNRNPUL2-BSCL2			NPPS
MVCD6		COL1A2			MVCD6
PDJ		RPGRIP1L			PDJ
HDL4		NPPA			HDL4
BSF2		SLC34A1			BSF2
SMAD1		IL10RA			SMAD1
PYL		LCAT			PYL
GSD10		ASPA			GSD10
PNDM1		MTMR2			PNDM1
CMT2F		LCN2			CMT2F
BDPLT10		MIR210			BDPLT10
MDR3		NCF2			MDR3
MDR1		GCGR			MDR1
ESA		TNFRSF1A			ESA
IMD71		JAG1			IMD71
ECYT5		LINC01672			ECYT5
KPD		MIR15A			KPD
SLEB10		CAPN10			SLEB10
CMTRIC		GNAS			CMTRIC
NBLST1		MME			NBLST1
HMSN6A		AHI1			HMSN6A
HPPA		THBD			HPPA
TYRRS		HIF1A			TYRRS
PARK19		BSND			PARK19
FFM		PNPLA2			FFM
LYP		MIR122			LYP
OPDM3		NEAT1			OPDM3
FPLD2		IFIH1			FPLD2
NECL1		BBS1			NECL1
DSS		MKKS			DSS
DUSTYPK		WRN			DUSTYPK
KIAA0268		BRCA2			KIAA0268
MELIOS		GCG			MELIOS
CMD1V		NOS2			CMD1V
FKLF		MIR140			FKLF
PRSS25		SOD2-OT1			PRSS25
IMD48		PTPN1			IMD48
IL1H4		KCNQ1OT1			IL1H4
PDE11A3		HP			PDE11A3
ALPS5		MIR27A			ALPS5
VODI		CP			VODI
RMD2		CLCN1			RMD2
CIMT1		GLIS3			CIMT1
IDDM22		WDR19			IDDM22
RUMI		LAMB2			RUMI
NEP		MORC2			NEP
ABBP2		LOC107133510			ABBP2
LOMARS		APOL1			LOMARS
DFNA6		BLK			DFNA6
RP41		SLC19A3			RP41
NDGOA		FN1			NDGOA
NBLST2		ITPR3			NBLST2
MSUDMV		NPPB			MSUDMV
PARK4		SDHB			PARK4
BTPS2		GFAP			BTPS2
ANDD		AKR1B1			ANDD
CMT2W		SPP1			CMT2W
MEDS2		IFT172			MEDS2
TATI		CETP			TATI
IBD19		F9			IBD19
FTDALS3		HTT			FTDALS3
MVCD7		EIF2AK3			MVCD7
PRP8		MTNR1B			PRP8
PKD4		MIR214			PKD4
STGD3		IL1A			STGD3
ALS11		IL17A			ALS11
M6S1		KLF11			M6S1
HSF		ADAM17			HSF
CMT2D		MIR150			CMT2D
HMN2B		LAMP2			HMN2B
ICP3		ESR1			ICP3
IBD13		GHRL			IBD13
MVCD5		VCAM1			MVCD5
DBAL		IQCB1			DBAL
CMT2A2B		NCF1			CMT2A2B
HPPO		DPP4			HPPO
YTS		SELE			YTS
RP19		ITCH			RP19
CMD1A		BMP6			CMD1A
SYNCAM3		MT-ATP6			SYNCAM3
CHN2		SDCCAG8			CHN2
CAKUT1		MIR223			CAKUT1
ODCD2		ATP2A2			ODCD2
MODY7		FGFR3			MODY7
MGCA8		TBX18			MGCA8
IL1RP1		ERBB2			IL1RP1
PPNAD2		TBC1D4			PPNAD2
GLM1		HLA-A			GLM1
C3orf9		ALPL			C3orf9
CMT2T		LITAF			CMT2T
PKD6		MAPK1			PKD6
DFNA14		GPT			DFNA14
CORD12		NOTCH2			CORD12
CCHS		KL			CCHS
DESMD		PIK3R1			DESMD
TCP		TLR2			TCP
NADGP		PYGL			NADGP
TFQTL2		MMP1			TFQTL2
NMOAS		IGF2-AS			NMOAS
ISQMR		KCNJ1			ISQMR
YVS		MT-ND5			YVS
PCA1		MBL2			PCA1
HGF		MFF-DT			HGF
HMN5A		STAT1			HMN5A
CLCs		APOC3			CLCs
HPPI		MIR200A			HPPI
YRS		KIT			YRS
CORD3		MIR30A			CORD3
HGPS		COQ8B			HGPS
CMT2FF		CDKN2B			CMT2FF
SPG23		COMT			SPG23
IBD31		MIR200C			IBD31
DDD4		MIR20A			DDD4
SCA43		TG			SCA43
DFNA38		PBX1			DFNA38
CD133		MIR200B			CD133
DMRV		SHOC2			DMRV
SCA34		LOC106099062			SCA34
BTOP		PPARGC1A			BTOP
ARHR2		HOTAIR			ARHR2
SMAJI		PGR-AS1			SMAJI
HPPC		MEN1			HPPC
IMNEPD2		GGT1			IMNEPD2
ARMD2		MT-TK			ARMD2
LGMDR21		AIRE			LGMDR21
WFSL		CFI			WFSL
MCDR2		HAVCR1			MCDR2
COLED		NFE2L2			COLED
CTRCT41		SPINK1			CTRCT41
STGD4		SALL1			STGD4
KIAA0720		BBS2			KIAA0720
PARK7		MIR192			PARK7
CMT2A		OFD1			CMT2A
KIAA0214		PPARA			KIAA0214
PARK6		KRAS			PARK6
HOPS		MIAT			HOPS
HDFNRH		TNFRSF11A			HDFNRH
RHNA		BICC1			RHNA
YARS		LMX1B			YARS
AAOPD		IL6-AS1			AAOPD
AIS1		MIR106B			AIS1
DJC6		APC			DJC6
IBD17		APOA2			IBD17
CCDD		MIR132			CCDD
ABCR		BGLAP			ABCR
GDE		F5			GDE
BCATE2		COL2A1			BCATE2
PEP		PROM1			PEP
CMT2DD		NFKB1			CMT2DD
NIID		ACE2			NIID
URBWD		SMAD4			URBWD
KIAA1441		APPL1			KIAA1441
PUM		NEK8			PUM
LMN1		HBA1			LMN1
IGSF4B		HMGCR			IGSF4B
AILJK		TPP1			AILJK
CMT1B		POMGNT1			CMT1B
CAKUHED		RPE65			CAKUHED
C1orf106		SEC61A1			C1orf106
RTD		MIF			RTD
KIAA0472		CYP27A1			KIAA0472
CSIF		ABCB1			CSIF
TANGO1		POMC			TANGO1
TIL3		CAV1			TIL3
AD4		SLC5A2			AD4
TACE		SREBF1			TACE
TIEG2		SLC4A1			TIEG2
MTDPS6		LOC126859963			MTDPS6
GBD4		SST			GBD4
OMI		FTO			OMI
SRK		NF1			SRK
IL1F7		CRB1			IL1F7
MVCD4		NAGA			MVCD4
HOX4D		NCF4			HOX4D
PDE11A1		CEL			PDE11A1
T2D		FGF2			T2D
PPH1		IL10RB			PPH1
IDDM12		LEPR			IDDM12
FARSLB		CCN2			FARSLB
IFI41		AP4B1-AS1			IFI41
KIAA0642		DSTYK			KIAA0642
APG16L		FGFR1			APG16L
RP47		MIR199A1			RP47
NIDDM1		NRAS			NIDDM1
SLEB2		BRCA1			SLEB2
MYMY		AGXT			MYMY
LQT9		PPP1R3A			LQT9
PPARG1		PTGS2			PPARG1
GPR13		GNE			GPR13
CMKBR5		DNAJC6			CMKBR5
APPL		SPG11			APPL
GSD4		YARS1			GSD4
CLP46		JUP			CLP46
SEC61		PLA2G6			SEC61
CMT2B		EGF			CMT2B
BCPM		PDCD1			BCPM
DZIP2		TF			DZIP2
GSD15		MIR143			GSD15
CD10		TMX2-CTNND1			CD10
GLUT2		HRAS			GLUT2
CMTD1F		IDUA			CMTD1F
EIF4G		ATP2A1			EIF4G
IMP2		PTH			IMP2
HEDJ		LRP6			HEDJ
HD		MT-ND4			HD
WFRS		HLA-DPB1			WFRS
HLN2		CPT2			HLN2
PROML1		BCL2			PROML1
PARK5		MMP2			PARK5
NBPHOX		FLT1			NBPHOX
VAMAS5		CERNA3			VAMAS5
PP2CM		MIR146B			PP2CM
NACP		MIR342			NACP
ADH3		CASP3			ADH3
AIS5		DNASE1			AIS5
KIAA0517		BMP4			KIAA0517
HSCR3		CCND1			HSCR3
PPNAD3		PTCH1			PPNAD3
GS		MIR22			GS
CMRD		GYS2			CMRD
HARS		LPA			HARS
SMAP5		ADAMTS13			SMAP5
PSTI		GAD2			PSTI
KIAA1985		NEK1			KIAA1985
LRG47		IAPP			LRG47
P62		OAS1			P62
RU2AS		MAPK8IP1			RU2AS
NPT1		UCHL1			NPT1
HLA-H		AXDND1			HLA-H
DDX16		RNF213			DDX16
CELIAC1		HMGA1			CELIAC1
HMGIY		IL23R			HMGIY
MVCD1		IGFBP3			MVCD1
PKHD1		TRPC6			PKHD1
SIASD		ABCA3			SIASD
ADMD		FCGR2A			ADMD
E1B		MIR221			E1B
CAKUT2		ADRB2			CAKUT2
PCLD2		FAM13A			PCLD2
KIAA0274		FASLG			KIAA0274
PDNP1		HGF			PDNP1
IDDM5		PTF1A			IDDM5
MNSOD		PCSK9			MNSOD
PARK2		GATA6			PARK2
SCA17		XIST			SCA17
IFNB2		G6PD			IFNB2
IBMPFD2		RFX6			IBMPFD2
GARS		IL6R			GARS
FRPHE		MIR142			FRPHE
PGAMM		SMAD5-AS1			PGAMM
HHF3		MIR93			HHF3
NISBD2		MC4R			NISBD2
PARK22		SCN5A			PARK22
CGD1		BEST1			CGD1
HSP27		F3			HSP27
CHDS7		EDN3			CHDS7
PGY3		ATXN2			PGY3
PGY1		TARDBP			PGY1
PON		LRP2			PON
ARC41		NR3C1			ARC41
MVCD2		IGFBP1			MVCD2
MODY9		LTA			MODY9
IBD14		ATXN3			IBD14
		MIR141
		HAMP			RFH1
		SHH			CFHR5
		C4A			SLC41A1
		TMEM231			HNFJ3
		UCP2			IGAN2
		NR4A2			MBNP
		CD4			IGAN1
		MYO5B			BLK
		IGF1R			SLC30A8
		TFG			MAFA
		SELP			GLIS3
		KDR			HNP1
		SLC29A3			CEL
		POLGARF			IL2RA
		JAK2			IDDM24
		PRPH2			IDDM17
		ACTN4			TCF7L2
		MIR26B			CD151
		RBPJ			INS
		CCL5			KCNJ11
		PHYH			ABCC8
		CD40LG			MAPK8IP1
		CALCA			IDDM4
		GRN			UCP3
		LRRC37A2			MTNR1B
		CUBN			NEDE
		MMP3			IAPP
		RDH12			AQP2
		SBF2-AS1			NIDDM2
		EYA1			HNF1A
		MT-CO1			PDX1
		CHEK2			TBC1D4
		PNPLA3			SPRY2
		GSK3B			DNAJC3
		EDNRA			IRS2
		BBS9			COL4A1
		PTPN11			IDDM11
		GSTM1			LIPC
		PON2			IDDM3
		BBS4			FOXC2
		MT-ND6			HNF1B
		SMAD3			ACE
		TNFRSF1B			IDDM6
		CTSD			IER3IP1
		CD2AP			INSR
		LINC02605			RETN
		PRMT7			AKT2
		GATA4			AVP
		NR3C2			T2D3
		MIRLET7C			HNF4A
		RUNX2			XPNPEP3
		ACTA2			IDDMX
		NRIP1			AVPR2
		GYG1			CFHR5D
		SUMO4			MODY8
		SAG			IDDM10
		MIR378A			MER2
		IFT88			PNDM4
		CREBBP			HHF2
		CD79A			SUR1
		BMP2			IDDM20
		TNFSF11			PAGEN1
		CDH1			NIDDM5
		NOTCH3			ACPHD
		MIR144			ICH
		ELN			HDLCQ12
		CYP3A4			RCAD
		SURF1			MVCD3
		PMM2			FRTS4
		CLN3			ADHR
		FREM2			IMD41
		SOX10			EBS7
		JUN			TNDM3
		HFE-AS1			HHF1
		PCSK1			BSVD
		CYP27B1			NDI1
		MIR182			MODY13
		PEX1			TNDM2
		MECP2			RATOR
		LOC101928008			ADTKD3
		CXCL10			PNDM2
		PLG			PNDM3
		USH2A			PADMAL
		IL13			FHR5
		GP1BA			INSDM
		NDP			NDH
		MAPK8			CELL
		MYH7			IL2R
		BBS10			SFA1
		FLNB			IDDM2
		MT-CYB			PHHI
		PLP1			MODY3
		IL12B			MODY4
		PRKAR1A			KIAA0603
		RAB7A			P58
		GAD1			HANAC
		CDKN1C			LIPH
		CD40			MFH1
		MIR216A			HNF2
		BMPR2			ACE1
		PLAGL1			FIZZ3
		PLAT			VP
		SLC19A2			MODY1
		SIRT1			NPHPL1
		RPGRIP1			DI1
		TH			AORF
		SERPINC1			CFHL5
		HMGB1			NPHPL2
		MT-TE			MODY11
		TTN			ZNT8
		FGFR2			RIPE3B1
		XIAP			ZNF515
		CLCNKA			BSSL
		PRKACA			CD25
		ABCB4			TCF4
		SLC11A1			PETA3
		AQP5-AS1			MODY10
		HBA2			BIR
		PRPS1			SUR
		MIR424			IB1
		ROBO1			NDI2
		MIR30E			TCF1
		INPP5E			IPF1
		PIK3CD			AS160
		PIK3CG			IGAN3
		NAMPT			PRKRI
		PRTN3			BSVD1
		KNG1			HL
		CDH23			FKHL14
		CTNS			TCF2
		FOXC1			DCP1
		FAT4			MEDS
		GHR			HHF5
		XDH			RSTN
		FRAS1			HIHGHH
		HYMAI			AVRP
		GPHN			TCF14
		ADM			APP3
		GSTP1			DIR
		SLC22A5			PKD1
		ZFP57			UMOD
		SLC13A5			GAA
		GPD2			APOE
		HSPG2			TNF
		BBS12			NPC1
		GLIS2			VWF
		DNAH8			LOC126859690
		KAT6B			APP
		LOC107303340			CEP290
		WNT4			TGFB1
		ADA2			GBA1
		HLA-C			NOD2
		MT-ND2			LRP5
		MIR320A			TP53
		BBS7			G6PC1
		TGFBR2			GLA
		POLR1C			RET
		ADA			GANAB
		MIR494			PSEN1
		MIR133B			MEG3
		MIR195			NAGLU
		MT-CO3			H19
		PHKG2			PIK3CA
		MIR23A			INF2
		ENO3			ALB
		MIR191			TERT
		PKD2L1			MIR21
		PAX6			LOC129992813
		GJB2			DYNC1H1
		CLU			TSC2
		CLDN16			ATP7B
		TBX5			PVT1
		MT-ND3			VEGFA
		CNGB3			ADIPOQ
		BMP7			LRRK2
		FOS			HLA-DRB1
		EP300			CRP
		FLNA			SMPD1
		CARD11			CFH
		CD46			COL4A4
		AHSG			IFNG
		PTPRN			PAX2
		PLAU			NEFL
		SRC			NPHS1
		MT-CO2			MIR126
		ATP6V1B1			VHL
		ANGPT2			WT1
		TGFBR1			NPHP4
		NGF			PYGM
		TIMP1			AGT
		LOC126805877			IL1B
		MIR206			COL4A5
		CARD9			MIR29A
		HSPB8			NPHS2
		COL4A2			APOB
		C12orf43			LOC106627981
		SFTPC			MAPT
		AIFM1			BSCL2
		RHO			MIR17
		SLC34A3			APOA1
		SCARB2			GAS5
		IFNA1			CLCN5
		GH1			SBF2
		NPY			ABCA1
		ITGAM			GDAP1
		ADRB3			PRX
		MYC			PRKCSH
		SP110			IGHMBP2
		EIF2AK4			MALAT1
		DES			COL1A1
		HNRNPA2B1			CTNNB1
		AGTR2			VCP
		MIR130A			FOXP3
		GAPDH			STAT3
		TFCP2L1			NPHP3
		SMAD6			MTOR
		PLA2G7			HEXA
		ITGA8			CDKN2B-AS1
		WFDC21P			BDNF-AS
		BAX			TUG1
		GFRA1			PRNP
		SLC26A1			CCL2
		GCKR			AGTR1
		GLI3			SLC37A4
		ATRX			RPL36A-HNRNPH2
		ATP1A1			NPHP1
		PTPRC			AARS1
		SMARCAL1			GATA3
		GREB1L			GALC
		IRAK4			HBB
		HSPA4			TNFRSF11B
		CELA2A			PMP22
		SOST			COL4A3
		STAT4			MIR29C
		ALDH2			CYBA
		PHOX2B			TMEM67
		IDE			DNM2
		HSPD1			ENG
		BACE1			SOD1
		NHLRC1			BRAF
		CXCL12			LEP
		RAF1			CYBB
		SHBG			CFTR
		SERPINF1			IGF1
		MIRLET7D			MT-TL1
		DSP			CDKN2A
		BCHE			TRPV4
		MSH6			MYH9
		RRM2B			AKT1
		TMEM216			MIR125A
		SMN1			MKS1
		MIRLET7B			TLR4
		EPM2A			SERPINA1
		SOX9			TTR
		LOC110121471			PTEN
		GLP1R			MET
		ITGA3			MT-ND1
		IFT27			FBN1
		F7			CBS
		MEG8			MIR155
		SLC9A3			GJB1
		APRT			CC2D2A
		IL7R			LOC126862549
		TSPAN1			CDKAL1
		DMD			LPL
		MT-TS1			GYS1
		CTSB			ATP7A
		MT-ATP8			HMOX1
		ABCG5			HLA-B
		FGB			ICAM1
		ARL6			KCNQ1
		AMBP			SLC12A1
		SELL			VDR
		PARP1			PSAP
		PRL			NDRG1
		HDAC8			TSC1
		TAB2			PRKAG2
		MIR98			NOTCH1
		MAP2K1			RYR1
		APOA5			SERPINE1
		TGFB2			EGR2
		CYP19A1			MPO
		NFAT5			WNT9B
		TNNT2			ATM
		MIR197			IFT140
		NKX2-5			CST3
		CD28			BCKDHA
		ABCG8			MED25
		F11			FAS
		MIR27B			SLC2A4
		CYP2E1			AGER
		ABCD1			RBP4
		SH2B3			LDLR
		LDHA			SYNJ1
		ARSA			F8
		OGG1			C3
		APBB1			B2M
		TULP1			ELP1
		NTRK1			PFKM
		PTH1R			AR
		HHEX			IL18
		MAPK14			CXCL8
		HSD11B2			MEFV
		NR1H4			GUCY2D
		DNMT3A			SOCS1
		CASP8			IL2
		MT-TS2			SLC12A3
		CD274			ALMS1
		RELA			CAT
		FGF8			MMP9
		TNFAIP3			MIR34A
		SFTA3			NPHP3-ACAD11
		CPLANE1			BDNF
		TLR5			NLRP3
		MT-TF			SLC2A1
		JAZF1			MIR146A
		AGPAT2			INVS
		MIR483			EDN1
		CHRNA3			PHKA2
		ACHE			LIPA
		DGKE			STXBP2
		DCTN1			DYNC2H1
		FGA			FGF23
		SPTLC1			IGF2
		SORL1			INS-IGF2
		BBS5			MIR145
		GDF6			TTC21B
		MICA			POLG
		PRDM8			MARS1
		MIR106A			FLCN
		STK11			CRB2
		LINC-ROR			NPC2
		LEPQTL1			CASR
		PDGFB			IL4
		SMAD2			EDNRB
		TBK1			F2
		IL5			FGD4
		PDGFRB			OCRL
		ERBB3			PEX6
		CFHR1			HNRNPUL2-BSCL2
		SLC22A12			COL1A2
		TPO			RPGRIP1L
		VPS35			NPPA
		PGF			SLC34A1
		IL1R1			IL10RA
		MIR532			LCAT
		MIR451A			ASPA
		CACNA1A			MTMR2
		SNCAIP			LCN2
		IFT74			MIR210
		CXCR4			GCGR
		PEX7			TNFRSF1A
		SH2D1A			JAG1
		IFNGR1			LINC01672
		CFB			MIR15A
		NDUFS4			GNAS
		CYP2D6			AHI1
		CSF3			THBD
		MIR222			HIF1A
		GNB3			BSND
		TLR7			PNPLA2
		ITGB3			MIR122
		SGK1			NEAT1
		HPRT1			IFIH1
		SCAF4			BBS1
		NIDDM4			MKKS
		PODXL			WRN
		LINC01370			BRCA2
		KMT2D			GCG
		IRF5			NOS2
		CX3CR1			MIR140
		PIK3C2A			SOD2-OT1
		FH			PTPN1
		LOC110006319			KCNQ1OT1
		VPS13C			HP
		KCNJ5			MIR27A
		AOC3			CP
		CAV3			CLCN1
		LRAT			WDR19
		CYP17A1			LAMB2
		TREM2			MORC2
		ELANE			LOC107133510
		CHD7			APOL1
		C9orf72			SLC19A3
		IKBKG			FN1
		MT-TW			NPPB
		GPX3			SDHB
		CLN6			GFAP
		EIF2B5			AKR1B1
		MFSD8			SPP1
		PAX8			IFT172
		IGFBP2			CETP
		MPV17			F9
		SBF1			EIF2AK3
		ROBO2			MIR214
		MYO1E			IL1A
		SLC2A9			IL17A
		GSTT1			MIR150
		RUNX1			LAMP2
		LOC110121472			ESR1
		CISD2			GHRL
		AQP1			VCAM1
		GJA1			IQCB1
		LOC129931597			DPP4
		MIR204			SELE
		GUSB			ITCH
		PRKCB			BMP6
		SAA1			MT-ATP6
		ABCC6			SDCCAG8
		GNB4			MIR223
		MIR34C			ATP2A2
		LHX1			FGFR3
		TBP			ERBB2
		MLC1			HLA-A
		NR1H2			LITAF
		IER3IP1			MAPK1
		OPTN			GPT
		IL15			NOTCH2
		KCNH2			KL
		MIR99A			PIK3R1
		MYD88			TLR2
		HLA-G			PYGL
		PECAM1			MMP1
		MLXIPL			IGF2-AS
		F12			KCNJ1
		MTTP			MT-ND5
		FBN2			MBL2
		THBS1			MFF-DT
		IL21R			STAT1
		ZEB2			APOC3
		CYP2C9			MIR200A
		SDHD			KIT
		CFAP418			MIR30A
		TRIM32			COQ8B
		UTS2			CDKN2B
		TWNK			COMT
		FABP1			MIR200C
		TRPM6			MIR20A
		PALB2			TG
		TRPS1			MIR200B
		MIR185			SHOC2
		LIFR			LOC106099062
		TNNI3			PPARGC1A
		MSH2			HOTAIR
		DNMT1			PGR-AS1
		MIR33A			MEN1
		IFT80			GGT1
		MT-TI			MT-TK
		NFKBIA			AIRE
		CACNA1F			CFI
		CCL11			HAVCR1
		PKD1L1			NFE2L2
		ACP5			SALL1
		ADAMTS9			BBS2
		MT-TH			MIR192
		APOA4			OFD1
		NOX4			PPARA
		CD8A			KRAS
		DNM1L			MIAT
		CSF2			TNFRSF11A
		MYBPC3			BICC1
		F10			LMX1B
		MDM2			IL6-AS1
		MTR			MIR106B
		HTRA1			APOA2
		ABCA7			MIR132
		CYP21A2			BGLAP
		CD14			F5
		MIR7-3HG			COL2A1
		RYR2			NFKB1
		XPNPEP3			ACE2
		MIR148A			SMAD4
		MB			NEK8
		EYS			HBA1
		KCNJ10			HMGCR
		PIK3CB			TPP1
		DICER1			POMGNT1
		GC			RPE65
		MIR31			MIF
		AHI1-DT			CYP27A1
		SORD			POMC
		MIR183			CAV1
		RMND1			SLC5A2
		ALDOA			SREBF1
		NEUROG3			SLC4A1
		TTC8			LOC126859963
		TYR			SST
		NARS2			FTO
		MITF			NF1
		PNKP			CRB1
		FOXO1			NAGA
		ADAM10			NCF4
		UCP3			FGF2
		MIR657			IL10RB
		PMS2			LEPR
		LGALS3			CCN2
		TSHR			AP4B1-AS1
		MIR335			FGFR1
		SLC22A2			MIR199A1
		MIR10A			NRAS
		C5			BRCA1
		S100B			AGXT
		SETD2			PPP1R3A
		TRAP1			PTGS2
		AIPL1			GNE
		CRX			SPG11
		HJV			JUP
		RTEL1			PLA2G6
		RIPK1			EGF
		HSPA5			TF
		NLRP1			MIR143
		IFT43			TMX2-CTNND1
		ASAH1			HRAS
		MIR28			IDUA
		SLIT2			ATP2A1
		SLC5A1			PTH
		GLB1			LRP6
		CASP1			MT-ND4
		MIR15B			CPT2
		FXN			BCL2
		NOS1			MMP2
		RHOA			FLT1
		MEF2A			CERNA3
		PCBD1			MIR146B
		TAP2			MIR342
		CDC42			CASP3
		CDKN1A			DNASE1
		SIX2			BMP4
		GIGYF2			CCND1
		MT-TQ			PTCH1
		FTL			MIR22
		SOCS3			GYS2
		CDK4			ADAMTS13
		TERC			GAD2
		FCGR3B			NEK1
		ITGB1			OAS1
		C11orf65			AXDND1
		MYO7A			RNF213
		CSF1R			IGFBP3
		PDZRN3-AS1			TRPC6
		MIR25			ABCA3
		NEFH			FCGR2A
		CNR1			MIR221
		CEP164			ADRB2
		ATG16L1			FAM13A
		HNRNPA1			FASLG
		IKBKB			PTF1A
		SETBP1			PCSK9
		SLC22A4			GATA6
		CREB1			XIST
		COL7A1			G6PD
		IFT122			RFX6
		BLM			IL6R
		IL2RB			MIR142
		MIR139			SMAD5-AS1
		TREX1			MIR93
		TFRC			MC4R
		IFT56			SCN5A
		WDPCP			BEST1
		SETX			F3
		FOXC2			EDN3
		CSF1			ATXN2
		ACTG1			TARDBP
		GSR			LRP2
		EXT2			NR3C1
		FUS			IGFBP1
		MLH1			LTA
		MIR10B			ATXN3
		SLC6A3			MIR141
		MIR18A			HAMP
		PRF1			SHH
		MIR181A1			C4A
		BBIP1			TMEM231
		LRP1			UCP2
		RLIG1			NR4A2
		GJC2			CD4
		HPSE2			MYO5B
		MIR423			IGF1R
		RBPJL			TFG
		ERCC2			SELP
		CHGA			KDR
		NKX2-1			SLC29A3
		KRT18			POLGARF
		IL21			JAK2
		CYCS			PRPH2
		APOC2			ACTN4
		HNRNPH2			MIR26B
		NSD1			RBPJ
		CDC25A			CCL5
		DRD2			PHYH
		SIX1			CD40LG
		OPA1			CALCA
		TCTN2			GRN
		YWHAE			LRRC37A2
		CACNA1C			CUBN
		STX1A			MMP3
		ECE1			RDH12
		ZMPSTE24			SBF2-AS1
		DNAJC3			EYA1
		VIM			MT-CO1
		PPT1			CHEK2
		MYH11			PNPLA3
		MIR193A			GSK3B
		ANXA5			EDNRA
		MIR151A			BBS9
		GLI2			PTPN11
		CR1			GSTM1
		MAPK10			BBS4
		CISH			MT-ND6
		TLR9			SMAD3
		BCS1L			TNFRSF1B
		CD44			CTSD
		MGP			CD2AP
		LTF			LINC02605
		TNXB			PRMT7
		ZMYM2			GATA4
		TAP1			NR3C2
		MAPK3			MIRLET7C
		FGF21			RUNX2
		ZFYVE26			ACTA2
		DCDC2			NRIP1
		LOC106501713			MIR378A
		HOTTIP			IFT88
		IRAK1			CREBBP
		CCK			CD79A
		TFAP2A			BMP2
		SLC2A3			TNFSF11
		SLC25A4			CDH1
		MIR486-1			NOTCH3
		MUC5B			MIR144
		NEK9			ELN
		SCO2			CYP3A4
		ZDHHC24			SURF1
		MIR29B1			PMM2
		MIR203A			CLN3
		CDKN1B			FREM2
		MIR127			SOX10
		MIR23B			JUN
		B9D1			HFE-AS1
		DKK1			PCSK1
		IL12A			CYP27B1
		GPC3			MIR182
		LIPE			PEX1
		MT-TP			MECP2
		MYLK			LOC101928008
		COQ2			CXCL10
		SOD3			PLG
		SMARCA4			USH2A
		ABCB11			IL13
		COL3A1			GP1BA
		MIR16-1			NDP
		MIR181C			MAPK8
		FLT3			MYH7
		MIR134			BBS10
		RAC1			FLNB
		TRAF3IP1			MT-CYB
		CDKN3			PLP1
		RNLS			IL12B
		FBXO7			PRKAR1A
		ABL1			RAB7A
		COL11A1			GAD1
		CLCN7			CDKN1C
		PDE11A			CD40
		MIR125B1			MIR216A
		TLR3			PLAGL1
		CCL3			PLAT
		PRKCD			SLC19A2
		IDH1			SIRT1
		HTR2A			RPGRIP1
		ESR2			TH
		NDUFV1			SERPINC1
		APLN			HMGB1
		WNT5A			MT-TE
		COL5A1			TTN
		TRIM28			FGFR2
		SDHC			XIAP
		XBP1			PRKACA
		ACTB			SLC11A1
		MT-ND4L			AQP5-AS1
		HSD17B10			HBA2
		S100A8			PRPS1
		PAPPA			MIR424
		TMEM237			ROBO1
		LBR			MIR30E
		ANKS6			INPP5E
		OLR1			PIK3CD
		FABP2			PIK3CG
		SCT			NAMPT
		ACP1			PRTN3
		MIRLET7I			KNG1
		NBN			CDH23
		LMNB1			CTNS
		EIF2B1			FOXC1
		BTNL2			FAT4
		JAK1			GHR
		ABCC2			XDH
		WDR35			FRAS1
		KIAA0586			HYMAI
		RLBP1			GPHN
		ATP13A2			ADM
		LZTFL1			GSTP1
		PF4			SLC22A5
		PTPN2			SLC13A5
		ACTA1			HSPG2
		PLIN1			BBS12
		COG2			GLIS2
		CCR2			DNAH8
		COL17A1			KAT6B
		SDHA			LOC107303340
		CHI3L1			WNT4
		TFR2			ADA2
		JAK3			HLA-C
		PCK2			MT-ND2
		TULP3			MIR320A
		SFRP4			BBS7
		PLA2G2A			TGFBR2
		DCAF17			POLR1C
		OXTR			ADA
		MIRLET7G			MIR494
		SCNN1A			MIR133B
		MIR217			MIR195
		CFTR-AS1			MT-CO3
		ITGA2			PHKG2
		PWAR1			MIR23A
		PTGS1			ENO3
		GREM1			MIR191
		HARS1			PKD2L1
		S100A9			PAX6
		LOC126807011			GJB2
		MIR30B			CLU
		TFAM			CLDN16
		RPGR			TBX5
		ALK			MT-ND3
		FNDC5			CNGB3
		DCN			BMP7
		SPG7			FOS
		SLC40A1			EP300
		ABHD5			FLNA
		CCR1			CARD11
		LOC110806263			CD46
		CDK5			AHSG
		AAAS			PTPRN
		UCP1			PLAU
		MIR26A1			SRC
		GATM			MT-CO2
		B9D2			ATP6V1B1
		FLT4			ANGPT2
		NR2E3			TGFBR1
		FAN1			NGF
		FTH1			TIMP1
		CHAT			LOC126805877
		GPX1			MIR206
		ELOVL4			CARD9
		CERKL			HSPB8
		IL12RB1			COL4A2
		ST3GAL4			C12orf43
		SLC4A4			SFTPC
		C4B			AIFM1
		FCGR3A			RHO
		SLPI			SLC34A3
		CD163			SCARB2
		L1CAM			IFNA1
		PRKD1			GH1
		EIF2B2			NPY
		SYK			ITGAM
		ARL3			ADRB3
		MT-TG			MYC
		CYP24A1			EIF2AK4
		SLC6A4			DES
		PSTPIP1			HNRNPA2B1
		DSG1			AGTR2
		MSR1			MIR130A
		ADIPOR1			GAPDH
		PDK3			TFCP2L1
		MIR181A2			SMAD6
		TYMP			PLA2G7
		MIR377			ITGA8
		AFP			WFDC21P
		HSPA1A			BAX
		PCSK2			GFRA1
		MIR9-1			SLC26A1
		RARRES2			GCKR
		MIR212			GLI3
		EMSLR			ATRX
		SCAPER			PTPRC
		FZD4			SMARCAL1
		SERPINA3			GREB1L
		FBLN5			IRAK4
		TBX4			HSPA4
		HSPA8			CELA2A
		FANCD2			SOST
		CFHR3			STAT4
		SOX2			ALDH2
		FABP4			IDE
		DKK3			HSPD1
		MIR324			BACE1
		PCK1			NHLRC1
		RAG1			CXCL12
		FXYD2			RAF1
		NEU1			SHBG
		BRIP1			SERPINF1
		GDF15			MIRLET7D
		MIR20B			DSP
		HLA-DPA1			BCHE
		MIR375			MSH6
		A2M			RRM2B
		EIF4G1			TMEM216
		IL4R			SMN1
		SFTPA1			MIRLET7B
		TIMP2			EPM2A
		PEX10			SOX9
		SI			LOC110121471
		PSMB8			GLP1R
		SMO			ITGA3
		EPHX1			IFT27
		IGF2R			F7
		ERBB4			MEG8
		PGK1			SLC9A3
		ACVRL1			APRT
		AQP3			IL7R
		SCARB1			TSPAN1
		HSP90AA1			DMD
		ARSB			MT-TS1
		TKT			CTSB
		PAH			MT-ATP8
		ITGA2B			ABCG5
		DDC			FGB
		CLEC16A			ARL6
		HSD11B1			AMBP
		FGF20			SELL
		MLKL			PARP1
		WNT1			PRL
		PRKCA			HDAC8
		KRT5			TAB2
		GATA1			MIR98
		APOC1			MAP2K1
		AMN			APOA5
		UGT1A1			TGFB2
		SP1			CYP19A1
		RAG2			NFAT5
		MCOLN1			TNNT2
		CXCR3			MIR197
		CORIN			NKX2-5
		SOS1			CD28
		TTC21B-AS1			F11
		SMN2			MIR27B
		PSMB9			CYP2E1
		SLC26A4			ABCD1
		CYP2R1			SH2B3
		PBRM1			LDHA
		ITGB2			ARSA
		TRIP11			OGG1
		IL22			APBB1
		ACTC1			TULP1
		THBS2			NTRK1
		YAP1			PTH1R
		AMACR			HHEX
		LOC106029312			MAPK14
		LOX			HSD11B2
		CYP11B2			NR1H4
		CCAT1			DNMT3A
		AKT3			CASP8
		SOX17			MT-TS2
		ARL13B			CD274
		RHEB			RELA
		PRKACB			FGF8
		MIR107			TNFAIP3
		MIR30D			SFTA3
		MYL2			CPLANE1
		PLD3			MT-TF
		LRBA			JAZF1
		ERAP1			AGPAT2
		KIRREL1			MIR483
		USP8			CHRNA3
		GLS			ACHE
		EMD			DGKE
		MIR130B			DCTN1
		SNHG6			FGA
		CNTF			SPTLC1
		MAOB			SORL1
		MT-TR			BBS5
		DGCR5			GDF6
		CR2			MICA
		TET2			PRDM8
		PHEX			MIR106A
		CYP3A5			STK11
		ETS1			LINC-ROR
		COX10			LEPQTL1
		UBD			PDGFB
		DNAJC13			SMAD2
		KIF5A			TBK1
		MTRR			IL5
		SLC6A19			PDGFRB
		LCA5			ERBB3
		WNK1			CFHR1
		ADD1			SLC22A12
		NDUFAF6			TPO
		MIR149			VPS35
		SLC12A4			PGF
		DANCR			IL1R1
		SPATA7			MIR532
		ITPR1			MIR451A
		NHERF1			CACNA1A
		PTX3			SNCAIP
		TTN-AS1			IFT74
		NQO1			CXCR4
		ZIC2			PEX7
		NR1H3			SH2D1A
		CYP1A1			IFNGR1
		CRH			CFB
		EIF2AK2			NDUFS4
		MIR338			CYP2D6
		LOC129390514			CSF3
		SCNN1B			MIR222
		FGF10			GNB3
		NTRK2			TLR7
		RPS27A			ITGB3
		FANCC			SGK1
		DNAJC5			HPRT1
		ADRB1			SCAF4
		NRG1			PODXL
		APOH			LINC01370
		NDUFS2			KMT2D
		TRMT10A			PIK3C2A
		TIMP3			FH
		STX3			LOC110006319
		MVK			VPS13C
		CHUK			KCNJ5
		GRK1			AOC3
		KRT7			LRAT
		COL18A1			CYP17A1
		MERTK			TREM2
		CYP1A2			ELANE
		CD34			CHD7
		MBTPS2			C9orf72
		RARB			IKBKG
		HDAC9			MT-TW
		SMARCB1			GPX3
		MMP14			CLN6
		PKLR			EIF2B5
		TCF4			MFSD8
		PEX26			PAX8
		MT-TN			IGFBP2
		PPARD			SBF1
		ABCG2			ROBO2
		ALOX5			MYO1E
		CPT1A			SLC2A9
		WWOX			GSTT1
		FANCI			RUNX1
		PKD1L3			LOC110121472
		PLA2R1			CISD2
		MGAM			AQP1
		ERCC4			GJA1
		ZNF423			LOC129931597
		BCL11A			MIR204
		LIG4			GUSB
		RD3			PRKCB
		SGPL1			SAA1
		GCDH			ABCC6
		ATRIP			MIR34C
		MIR19A			LHX1
		REST			MLC1
		NAT2			NR1H2
		MIRLET7E			OPTN
		GALNS			IL15
		CA2			KCNH2
		PRSS1			MIR99A
		KIF12			MYD88
		MAFA			HLA-G
		G6PC2			PECAM1
		RB1			MLXIPL
		TCTN3			F12
		LAMA5			MTTP
		IFNB1			FBN2
		DLL1			THBS1
		FLG			IL21R
		CASP9			ZEB2
		MIR199B			CYP2C9
		ANGPT1			SDHD
		FCGR2B			CFAP418
		ATXN8OS			TRIM32
		ADCY10			UTS2
		FGF7			TWNK
		TPMT			FABP1
		ATF6			TRPM6
		CNDP1			PALB2
		MIR330			TRPS1
		CSPP1			MIR185
		RNU4ATAC			LIFR
		HDAC4			TNNI3
		GRIN2B			MSH2
		EPOR			DNMT1
		PRKAA1			MIR33A
		CLN5			IFT80
		CEP120			MT-TI
		PDGFRA			NFKBIA
		PEX2			CACNA1F
		MIR215			CCL11
		SERPINH1			PKD1L1
		FANCA			ACP5
		RXRA			ADAMTS9
		ATL1			MT-TH
		EZH2			APOA4
		DBNL			NOX4
		PXDN			CD8A
		IL18R1			DNM1L
		POLR3A			CSF2
		PDE5A			MYBPC3
		IMPG2			F10
		ZAP70			MDM2
		PLTP			MTR
		CHIT1			HTRA1
		ENO2			ABCA7
		EIF2B4			CYP21A2
		PRKCZ			CD14
		POLD1			MIR7-3HG
		CD38			RYR2
		HK1			MIR148A
		CYP1B1			MB
					EYS
					KCNJ10
					PIK3CB
					DICER1
					GC
					MIR31
					AHI1-DT
					SORD
					MIR183
					RMND1
					ALDOA
					NEUROG3
					TTC8
					TYR
					NARS2
					MITF
					PNKP
					FOXO1
					ADAM10
					MIR657
					PMS2
					LGALS3
					TSHR
					MIR335
					SLC22A2
					MIR10A
					C5
					S100B
					SETD2
					TRAP1
					AIPL1
					CRX
					HJV
					RTEL1
					RIPK1
					HSPA5
					NLRP1
					IFT43
					ASAH1
					MIR28
					SLIT2
					SLC5A1
					GLB1
					CASP1
					MIR15B
					FXN
					NOS1
					RHOA
					MEF2A
					PCBD1
					TAP2
					CDC42
					CDKN1A
					SIX2
					MT-TQ
					FTL
					SOCS3
					CDK4
					TERC
					FCGR3B
					ITGB1
					C11orf65
					MYO7A
					CSF1R
					PDZRN3-AS1
					MIR25
					NEFH
					CNR1
					CEP164
					HNRNPA1
					IKBKB
					SETBP1
					SLC22A4
					CREB1
					COL7A1
					IFT122
					BLM
					IL2RB
					MIR139
					TREX1
					TFRC
					IFT56
					WDPCP
					SETX
					CSF1
					ACTG1
					GSR
					EXT2
					FUS
					MLH1
					MIR10B
					SLC6A3
					MIR18A
					PRF1
					MIR181A1
					BBIP1
					LRP1
					RLIG1
					GJC2
					HPSE2
					MIR423
					RBPJL
					ERCC2
					CHGA
					NKX2-1
					KRT18
					IL21
					CYCS
					APOC2
					HNRNPH2
					NSD1
					CDC25A
					DRD2
					SIX1
					OPA1
					TCTN2
					YWHAE
					CACNA1C
					STX1A
					ZMPSTE24
					VIM
					PPT1
					MYH11
					MIR193A
					ANXA5
					MIR151A
					GLI2
					CR1
					MAPK10
					CISH
					TLR9
					BCS1L
					CD44
					MGP
					LTF
					TNXB
					ZMYM2
					TAP1
					MAPK3
					FGF21
					ZFYVE26
					DCDC2
					LOC106501713
					HOTTIP
					IRAK1
					CCK
					TFAP2A
					SLC2A3
					SLC25A4
					MIR486-1
					MUC5B
					NEK9
					SCO2
					ZDHHC24
					MIR29B1
					MIR203A
					CDKN1B
					MIR127
					MIR23B
					B9D1
					DKK1
					IL12A
					GPC3
					LIPE
					MT-TP
					MYLK
					COQ2
					SOD3
					SMARCA4
					ABCB11
					COL3A1
					MIR16-1
					MIR181C
					FLT3
					MIR134
					RAC1
					TRAF3IP1
					CDKN3
					RNLS
					FBXO7
					ABL1
					COL11A1
					CLCN7
					MIR125B1
					TLR3
					CCL3
					PRKCD
					IDH1
					HTR2A
					ESR2
					NDUFV1
					APLN
					WNT5A
					COL5A1
					TRIM28
					SDHC
					XBP1
					ACTB
					MT-ND4L
					HSD17B10
					S100A8
					PAPPA
					TMEM237
					LBR
					ANKS6
					OLR1
					FABP2
					SCT
					ACP1
					MIRLET7I
					NBN
					LMNB1
					EIF2B1
					BTNL2
					JAK1
					ABCC2
					WDR35
					KIAA0586
					RLBP1
					ATP13A2
					LZTFL1
					PF4
					PTPN2
					ACTA1
					PLIN1
					COG2
					CCR2
					COL17A1
					SDHA
					CHI3L1
					TFR2
					JAK3
					PCK2
					TULP3
					PLA2G2A
					DCAF17
					OXTR
					MIRLET7G
					SCNN1A
					MIR217
					CFTR-AS1
					ITGA2
					PWAR1
					PTGS1
					GREM1
					S100A9
					LOC126807011
					MIR30B
					TFAM
					RPGR
					ALK
					FNDC5
					DCN
					SPG7
					SLC40A1
					ABHD5
					CCR1
					LOC110806263
					CDK5
					AAAS
					UCP1
					MIR26A1
					GATM
					B9D2
					FLT4
					NR2E3
					FAN1
					FTH1
					CHAT
					GPX1
					CERKL
					IL12RB1
					ST3GAL4
					SLC4A4
					C4B
					FCGR3A
					SLPI
					CD163
					L1CAM
					PRKD1
					EIF2B2
					SYK
					ARL3
					MT-TG
					CYP24A1
					SLC6A4
					PSTPIP1
					DSG1
					MSR1
					ADIPOR1
					PDK3
					MIR181A2
					TYMP
					MIR377
					AFP
					HSPA1A
					PCSK2
					MIR9-1
					RARRES2
					MIR212
					EMSLR
					SCAPER
					FZD4
					SERPINA3
					FBLN5
					TBX4
					HSPA8
					FANCD2
					CFHR3
					SOX2
					FABP4
					DKK3
					MIR324
					PCK1
					RAG1
					FXYD2
					NEU1
					BRIP1
					GDF15
					MIR20B
					HLA-DPA1
					MIR375
					A2M
					IL4R
					SFTPA1
					TIMP2
					PEX10
					SI
					PSMB8
					SMO
					EPHX1
					IGF2R
					ERBB4
					PGK1
					ACVRL1
					AQP3
					SCARB1
					HSP90AA1
					ARSB
					TKT
					PAH
					ITGA2B
					DDC
					CLEC16A
					HSD11B1
					FGF20
					MLKL
					WNT1
					PRKCA
					KRT5
					GATA1
					APOC1
					AMN
					UGT1A1
					SP1
					RAG2
					MCOLN1
					CXCR3
					CORIN
					SOS1
					TTC21B-AS1
					SMN2
					PSMB9
					SLC26A4
					CYP2R1
					PBRM1
					ITGB2
					TRIP11
					IL22
					ACTC1
					THBS2
					YAP1
					AMACR
					LOC106029312
					LOX
					CYP11B2
					CCAT1
					AKT3
					SOX17
					ARL13B
					RHEB
					PRKACB
					MIR107
					MIR30D
					MYL2
					PLD3
					LRBA
					ERAP1
					KIRREL1
					USP8
					GLS
					EMD
					MIR130B
					SNHG6
					CNTF
					MAOB
					MT-TR
					DGCR5
					CR2
					TET2
					PHEX
					CYP3A5
					ETS1
					COX10
					UBD
					DNAJC13
					KIF5A
					MTRR
					SLC6A19
					LCA5
					WNK1
					ADD1
					NDUFAF6
					MIR149
					SLC12A4
					DANCR
					SPATA7
					ITPR1
					NHERF1
					PTX3
					TTN-AS1
					NQO1
					ZIC2
					NR1H3
					CYP1A1
					CRH
					EIF2AK2
					MIR338
					LOC129390514
					SCNN1B
					FGF10
					NTRK2
					RPS27A
					FANCC
					DNAJC5
					ADRB1
					NRG1
					APOH
					NDUFS2
					TRMT10A
					TIMP3
[truncated: 93 more rows]
