# Supplementary material for: SuoquanYishen formula improves renal cellular senescence by inhibiting YTHDF1-Rubicon axis to promote autophagy in diabetic kidney disease
Source: Front Pharmacol. 2025 Apr 30;16:1543277. doi: 10.3389/fphar.2025.1543277 (PMC12075247; doi:10.3389/fphar.2025.1543277)
Supplement: Supplementary file 6 [file Table4.xlsx]

## Sheet: KEGG
Category	Term	Count	%	PValue	Genes	List Total	Pop Hits	Pop Total	Fold Enrichment	Bonferroni	Benjamini	FDR
KEGG_PATHWAY	hsa01521:EGFR tyrosine kinase inhibitor resistance	22	16.1765	2.95547e-21	PDGFRB, PDGFRA, GSK3B, MAP2K1, SRC, STAT3, PIK3CD, BRAF, PIK3CB, PIK3R1, EGFR, MTOR, IGF1R, PIK3CA, ERBB2, KDR, AKT1, MAPK1, JAK2, RAF1, MET, MAPK3	131	80	8840	18.5573	7.80244e-19	7.80244e-19	3.63523e-19
KEGG_PATHWAY	hsa01522:Endocrine resistance	23	16.9118	1.66505e-20	MAP2K1, SRC, MMP2, PIK3CD, BRAF, PIK3CB, PIK3R1, ESR1, MMP9, EGFR, MTOR, ESR2, IGF1R, MAPK10, MAPK8, PIK3CA, CDK4, CYP2D6, ERBB2, AKT1, MAPK1, RAF1, MAPK3	131	99	8840	15.6774	4.39573e-18	1.68523e-18	7.85166e-19
KEGG_PATHWAY	hsa05200:Pathways in cancer	43	31.6176	1.91504e-20	RET, ALK, CSF1R, GSK3B, FLT3, FLT4, PIK3CD, PIK3CB, PIK3R1, PTGS2, EGFR, IGF1R, IKBKB, MAPK8, TERT, CASP3, ERBB2, ABL1, AKT1, MAPK1, JAK2, MAPK3, PDGFRB, PDGFRA, MAP2K1, HSP90AA1, NOS2, MMP1, MMP2, STAT3, BRAF, F2, MMP9, ESR1, MTOR, ESR2, MAPK10, AR, PIK3CA, CDK4, KIT, RAF1, MET	131	533	8840	5.44405	5.0557e-18	1.68523e-18	7.85166e-19
KEGG_PATHWAY	hsa04917:Prolactin signaling pathway	20	14.7059	1.74329e-19	GSK3B, MAP2K1, SRC, STAT3, PIK3CD, PIK3CB, PIK3R1, ESR1, ESR2, GCK, CYP17A1, MAPK10, MAPK8, PIK3CA, TH, AKT1, MAPK1, JAK2, RAF1, MAPK3	131	71	8840	19.0087	4.60228e-17	1.15057e-17	5.36061e-18
KEGG_PATHWAY	hsa05215:Prostate cancer	22	16.1765	2.96756e-19	PDGFRB, PDGFRA, GSK3B, MAP2K1, HSP90AA1, MMP3, PIK3CD, BRAF, PIK3CB, PIK3R1, MMP9, EGFR, MTOR, IGF1R, IKBKB, AR, PIK3CA, ERBB2, AKT1, MAPK1, RAF1, MAPK3	131	98	8840	15.1488	7.83435e-17	1.56687e-17	7.30019e-18
KEGG_PATHWAY	hsa05230:Central carbon metabolism in cancer	19	13.9706	4.8311e-18	PDGFRB, RET, PDGFRA, MAP2K1, FLT3, PIK3CD, PIK3CB, PIK3R1, EGFR, MTOR, GCK, PIK3CA, KIT, ERBB2, AKT1, MAPK1, RAF1, MET, MAPK3	131	71	8840	18.0583	1.27541e-15	2.12568e-16	9.90375e-17
KEGG_PATHWAY	hsa04014:Ras signaling pathway	27	19.8529	4.67572e-16	CSF1R, FLT3, FLT4, PIK3CD, PIK3CB, PIK3R1, EGFR, IGF1R, IKBKB, MAPK8, KDR, ABL1, AKT1, MAPK1, MAPK3, PDGFRB, PDGFRA, NTRK2, MAP2K1, INSR, PLA2G2A, PTPN11, MAPK10, PIK3CA, KIT, RAF1, MET	131	238	8840	7.6554	1.1724e-13	1.76342e-14	8.21591e-15
KEGG_PATHWAY	hsa05212:Pancreatic cancer	18	13.2353	5.40509e-16	MAP2K1, STAT3, PIK3CD, BRAF, PIK3CB, PIK3R1, EGFR, MTOR, MAPK10, IKBKB, MAPK8, PIK3CA, CDK4, ERBB2, AKT1, MAPK1, RAF1, MAPK3	131	77	8840	15.7748	1.46549e-13	1.78368e-14	8.31033e-15
KEGG_PATHWAY	hsa05221:Acute myeloid leukemia	17	12.5	1.49326e-15	CSF1R, MAP2K1, FLT3, STAT3, PIK3CD, BRAF, PIK3CB, PIK3R1, MPO, MTOR, IKBKB, PIK3CA, KIT, AKT1, MAPK1, RAF1, MAPK3	131	68	8840	16.8702	3.81029e-13	4.38024e-14	2.0408e-14
KEGG_PATHWAY	hsa04012:ErbB signaling pathway	18	13.2353	4.12418e-15	GSK3B, MAP2K1, SRC, PIK3CD, BRAF, PIK3CB, PIK3R1, EGFR, MTOR, MAPK10, MAPK8, PIK3CA, ERBB2, ABL1, AKT1, MAPK1, RAF1, MAPK3	131	86	8840	14.1239	1.08447e-12	9.81138e-14	4.57121e-14
KEGG_PATHWAY	hsa04933:AGE-RAGE signaling pathway in diabetic complications	19	13.9706	4.16451e-15	MMP2, STAT3, PIK3CD, PIK3CB, PIK3R1, SELE, F3, PRKCZ, ICAM1, MAPK10, MAPK8, PIK3CA, CDK4, CASP3, NOX4, AKT1, MAPK1, JAK2, MAPK3	131	101	8840	12.6944	1.11378e-12	9.81138e-14	4.57121e-14
KEGG_PATHWAY	hsa04151:PI3K-Akt signaling pathway	31	22.7941	4.45972e-15	RET, CSF1R, GSK3B, FLT3, FLT4, PIK3CD, PIK3CB, PIK3R1, EGFR, PIK3CG, IGF1R, IKBKB, ERBB2, KDR, AKT1, MAPK1, JAK2, MAPK3, PDGFRB, PDGFRA, NTRK2, MAP2K1, HSP90AA1, SYK, INSR, MTOR, PIK3CA, CDK4, KIT, RAF1, MET	131	362	8840	5.77875	1.1724e-12	9.81138e-14	4.57121e-14
KEGG_PATHWAY	hsa05223:Non-small cell lung cancer	17	12.5	4.86654e-15	ALK, RET, MAP2K1, STAT3, PIK3CD, BRAF, PIK3CB, PIK3R1, EGFR, PIK3CA, CDK4, ERBB2, AKT1, MAPK1, RAF1, MET, MAPK3	131	73	8840	15.7147	1.28964e-12	9.88281e-14	4.60449e-14
KEGG_PATHWAY	hsa05167:Kaposi sarcoma-associated herpesvirus infection	24	17.6471	6.38414e-15	CCR1, GSK3B, MAP2K1, SYK, SRC, STAT3, PIK3CD, PIK3CB, PIK3R1, PTGS2, MTOR, PIK3CG, ICAM1, MAPK10, IKBKB, MAPK8, PIK3CA, CDK4, CASP3, AKT1, MAPK1, JAK2, RAF1, MAPK3	131	196	8840	8.26297	1.69997e-12	1.20387e-13	5.60892e-14
KEGG_PATHWAY	hsa04910:Insulin signaling pathway	21	15.4412	7.25035e-15	PTPN1, GSK3B, MAP2K1, INSR, PIK3CD, BRAF, PIK3CB, PYGL, PIK3R1, PRKCZ, MTOR, GCK, MAPK10, IKBKB, LIPE, MAPK8, PIK3CA, AKT1, MAPK1, RAF1, MAPK3	131	138	8840	10.2688	1.90514e-12	1.27606e-13	5.94529e-14
KEGG_PATHWAY	hsa04015:Rap1 signaling pathway	24	17.6471	3.58014e-14	PDGFRB, PDGFRA, CSF1R, MAP2K1, SRC, FLT4, INSR, PIK3CD, BRAF, PIK3CB, PIK3R1, PRKCZ, EGFR, IGF1R, PIK3CA, CNR1, KIT, KDR, AKT1, MAPK1, RAF1, DRD2, MET, MAPK3	131	212	8840	7.63935	9.43778e-12	5.90723e-13	2.75223e-13
KEGG_PATHWAY	hsa05206:MicroRNAs in cancer	28	20.5882	4.55584e-14	ABCB1, PIK3CD, PIK3CB, PIK3R1, PTGS2, EGFR, IKBKB, CASP3, ERBB2, ABL1, CYP1B1, MAPK1, MAPK3, PDGFRB, PDGFRA, MAP2K1, STAT3, DNMT3A, MMP9, SIRT1, CDC25A, MTOR, CYP24A1, PIK3CA, ATM, RAF1, MET, EZH2	131	312	8840	6.05598	1.20171e-11	7.07495e-13	3.29628e-13
KEGG_PATHWAY	hsa05207:Chemical carcinogenesis - receptor activation	24	17.6471	4.85763e-14	MAP2K1, HSP90AA1, SRC, STAT3, PIK3CD, ADRB1, PIK3CB, PIK3R1, ADRB2, ESR1, CDC25A, EGFR, MTOR, ESR2, AR, PIK3CA, CYP1A2, CYP1A1, CYP1B1, AKT1, MAPK1, JAK2, RAF1, MAPK3	131	215	8840	7.53275	1.28377e-11	7.12452e-13	3.31938e-13
KEGG_PATHWAY	hsa04668:TNF signaling pathway	19	13.9706	8.30195e-14	MAP2K1, MMP3, PIK3CD, PIK3CB, PIK3R1, PTGS2, SELE, MMP9, ICAM1, MAPK10, IKBKB, MMP14, ADAM17, MAPK8, PIK3CA, CASP3, AKT1, MAPK1, MAPK3	131	119	8840	10.7743	2.19238e-11	1.15353e-12	5.37442e-13
KEGG_PATHWAY	hsa04722:Neurotrophin signaling pathway	19	13.9706	9.65012e-14	NTRK2, GSK3B, MAP2K1, PSEN2, PIK3CD, BRAF, PTPN11, PIK3CB, PIK3R1, PSEN1, MAPK10, IKBKB, MAPK8, PIK3CA, ABL1, AKT1, MAPK1, RAF1, MAPK3	131	120	8840	10.6845	2.54703e-11	1.27336e-12	5.93269e-13
KEGG_PATHWAY	hsa05218:Melanoma	16	11.7647	1.0129e-13	PDGFRB, PDGFRA, MAP2K1, PIK3CD, BRAF, PIK3CB, PIK3R1, EGFR, IGF1R, PIK3CA, CDK4, AKT1, MAPK1, RAF1, MET, MAPK3	131	73	8840	14.7903	2.67306e-11	1.27336e-12	5.93269e-13
KEGG_PATHWAY	hsa04510:Focal adhesion	23	16.9118	1.39982e-13	PDGFRB, PDGFRA, GSK3B, MAP2K1, SRC, FLT4, PIK3CD, BRAF, PIK3CB, PIK3R1, EGFR, IGF1R, MYLK, MAPK10, MAPK8, PIK3CA, ERBB2, KDR, AKT1, MAPK1, RAF1, MET, MAPK3	131	203	8840	7.64562	3.69598e-11	1.67979e-12	7.82628e-13
KEGG_PATHWAY	hsa05205:Proteoglycans in cancer	23	16.9118	1.55012e-13	MAP2K1, SRC, MMP2, STAT3, PIK3CD, BRAF, PTPN11, PIK3CB, PIK3R1, ESR1, MMP9, EGFR, MTOR, IGF1R, PIK3CA, CASP3, ERBB2, KDR, AKT1, MAPK1, RAF1, MET, MAPK3	131	204	8840	7.60814	4.09166e-11	1.76638e-12	8.22973e-13
KEGG_PATHWAY	hsa05235:PD-L1 expression and PD-1 checkpoint pathway in cancer	17	12.5	1.6058e-13	ALK, MAP2K1, STAT3, PIK3CD, PTPN11, PIK3CB, PIK3R1, EGFR, MTOR, IKBKB, PIK3CA, TLR9, AKT1, MAPK1, JAK2, RAF1, MAPK3	131	90	8840	12.7464	4.23821e-11	1.76638e-12	8.22973e-13
KEGG_PATHWAY	hsa05214:Glioma	16	11.7647	1.90654e-13	PDGFRB, PDGFRA, MAP2K1, PIK3CD, BRAF, PIK3CB, PIK3R1, EGFR, MTOR, IGF1R, PIK3CA, CDK4, AKT1, MAPK1, RAF1, MAPK3	131	76	8840	14.2065	5.03251e-11	2.01331e-12	9.38018e-13
KEGG_PATHWAY	hsa04931:Insulin resistance	18	13.2353	2.54192e-13	PTPN1, GSK3B, NR1H2, INSR, STAT3, PIK3CD, NR1H3, PTPN11, PIK3CB, PYGL, PIK3R1, PRKCZ, MTOR, MAPK10, IKBKB, MAPK8, PIK3CA, AKT1	131	109	8840	11.1436	6.71196e-11	2.58103e-12	1.20252e-12
KEGG_PATHWAY	hsa05224:Breast cancer	20	14.7059	3.45856e-13	GSK3B, MAP2K1, FLT4, PIK3CD, BRAF, PIK3CB, PIK3R1, ESR1, EGFR, MTOR, ESR2, IGF1R, PIK3CA, CDK4, KIT, ERBB2, AKT1, MAPK1, RAF1, MAPK3	131	148	8840	9.11904	9.13003e-11	3.3817e-12	1.57556e-12
KEGG_PATHWAY	hsa04072:Phospholipase D signaling pathway	20	14.7059	3.91682e-13	PDGFRB, PDGFRA, MAP2K1, SYK, INSR, AVPR2, PIK3CD, PTPN11, PIK3CB, PIK3R1, F2, EGFR, MTOR, PIK3CG, PIK3CA, KIT, AKT1, MAPK1, RAF1, MAPK3	131	149	8840	9.05784	1.03405e-10	3.693e-12	1.7206e-12
KEGG_PATHWAY	hsa05417:Lipid and atherosclerosis	23	16.9118	5.05236e-13	GSK3B, HSP90AA1, MMP1, SRC, STAT3, MMP3, PIK3CD, PIK3CB, PIK3R1, SELE, MMP9, ICAM1, MAPK10, IKBKB, MAPK8, PIK3CA, CASP3, CYP1A1, AKT1, MAPK1, JAK2, LDLR, MAPK3	131	216	8840	7.18547	1.33389e-10	4.59939e-12	2.1429e-12
KEGG_PATHWAY	hsa04068:FoxO signaling pathway	19	13.9706	5.2702e-13	MAP2K1, INSR, STAT3, PIK3CD, BRAF, PIK3CB, PIK3R1, SIRT1, EGFR, IGF1R, MAPK10, IKBKB, MAPK8, PIK3CA, AKT1, MAPK1, ATM, RAF1, MAPK3	131	132	8840	9.71316	1.39134e-10	4.63778e-12	2.16078e-12
KEGG_PATHWAY	hsa05208:Chemical carcinogenesis - reactive oxygen species	23	16.9118	1.27583e-12	PTPN1, MAP2K1, SRC, PIK3CD, BRAF, PTPN11, PIK3CB, PIK3R1, EGFR, MAPK10, IKBKB, MAPK8, PIK3CA, CYP1A2, CYP1A1, ABL1, CYP1B1, NOX4, AKT1, MAPK1, RAF1, MET, MAPK3	131	226	8840	6.86753	3.36829e-10	1.08651e-11	5.06215e-12
KEGG_PATHWAY	hsa05210:Colorectal cancer	16	11.7647	1.54215e-12	GSK3B, MAP2K1, PIK3CD, BRAF, PIK3CB, PIK3R1, EGFR, MTOR, MAPK10, MAPK8, PIK3CA, CASP3, AKT1, MAPK1, RAF1, MAPK3	131	87	8840	12.4103	4.07114e-10	1.27227e-11	5.92762e-12
KEGG_PATHWAY	hsa04930:Type II diabetes mellitus	13	9.55882	2.06605e-12	INSR, PIK3CD, PIK3CB, PIK3R1, PRKCZ, MTOR, GCK, MAPK10, IKBKB, MAPK8, PIK3CA, MAPK1, MAPK3	131	47	8840	18.6649	5.45428e-10	1.65284e-11	7.70074e-12
KEGG_PATHWAY	hsa04926:Relaxin signaling pathway	18	13.2353	4.90612e-12	MAP2K1, NOS2, MMP1, SRC, MMP2, PIK3CD, PIK3CB, PIK3R1, PRKCZ, MMP9, EGFR, MAPK10, MAPK8, PIK3CA, AKT1, MAPK1, RAF1, MAPK3	131	130	8840	9.34351	1.2952e-09	3.80946e-11	1.77486e-11
KEGG_PATHWAY	hsa04010:MAPK signaling pathway	25	18.3824	7.74514e-12	RET, CSF1R, FLT3, FLT4, EGFR, IGF1R, IKBKB, MAPK8, CASP3, ERBB2, KDR, AKT1, MAPK1, MAPK3, PDGFRB, PDGFRA, NTRK2, MAP2K1, INSR, BRAF, MAPK10, KIT, MAPT, RAF1, MET	131	300	8840	5.62341	2.04472e-09	5.84205e-11	2.72187e-11
KEGG_PATHWAY	hsa05219:Bladder cancer	12	8.82353	9.85851e-12	MAP2K1, MMP1, SRC, CDK4, MMP2, ERBB2, MAPK1, BRAF, RAF1, MMP9, EGFR, MAPK3	131	41	8840	19.7505	2.60266e-09	7.22957e-11	3.36832e-11
KEGG_PATHWAY	hsa05213:Endometrial cancer	13	9.55882	3.81311e-11	GSK3B, MAP2K1, PIK3CD, BRAF, PIK3CB, PIK3R1, EGFR, PIK3CA, ERBB2, AKT1, MAPK1, RAF1, MAPK3	131	59	8840	14.8687	1.00666e-08	2.72071e-10	1.2676e-10
KEGG_PATHWAY	hsa05225:Hepatocellular carcinoma	19	13.9706	4.17071e-11	GSK3B, MAP2K1, PBRM1, PIK3CD, BRAF, PIK3CB, PIK3R1, EGFR, MTOR, SMARCA4, IGF1R, TERT, PIK3CA, CDK4, AKT1, MAPK1, RAF1, MET, MAPK3	131	170	8840	7.54198	1.10107e-08	2.89754e-10	1.34999e-10
KEGG_PATHWAY	hsa05010:Alzheimer disease	27	19.8529	6.10314e-11	APP, GSK3B, PSEN2, PIK3CD, PSEN1, PIK3CB, PIK3R1, PTGS2, IKBKB, MAPK8, CASP3, AKT1, MAPK1, MAPK3, MAP2K1, NOS2, INSR, BRAF, MTOR, BACE1, MAPK10, ADAM17, PIK3CA, CDK5, NOX4, MAPT, RAF1	131	391	8840	4.65981	1.61123e-08	4.13136e-10	1.92484e-10
KEGG_PATHWAY	hsa05220:Chronic myeloid leukemia	14	10.2941	6.78313e-11	MAP2K1, PIK3CD, BRAF, PTPN11, PIK3CB, PIK3R1, IKBKB, PIK3CA, CDK4, ABL1, AKT1, MAPK1, RAF1, MAPK3	131	77	8840	12.2693	1.79075e-08	4.47687e-10	2.08581e-10
KEGG_PATHWAY	hsa05160:Hepatitis C	18	13.2353	1.29637e-10	GSK3B, MAP2K1, STAT3, PIK3CD, NR1H3, BRAF, PIK3CB, PIK3R1, EGFR, IKBKB, PIK3CA, CDK4, CASP3, AKT1, MAPK1, RAF1, LDLR, MAPK3	131	159	8840	7.63935	3.42241e-08	8.34735e-10	3.88911e-10
KEGG_PATHWAY	hsa05231:Choline metabolism in cancer	15	11.0294	1.43705e-10	PDGFRB, PDGFRA, MAP2K1, PIK3CD, PIK3CB, PIK3R1, EGFR, MTOR, MAPK10, MAPK8, PIK3CA, AKT1, MAPK1, RAF1, MAPK3	131	99	8840	10.2244	3.79382e-08	9.0329e-10	4.20851e-10
KEGG_PATHWAY	hsa05161:Hepatitis B	18	13.2353	1.92582e-10	MAP2K1, SRC, STAT3, PIK3CD, BRAF, PIK3CB, PIK3R1, MMP9, MAPK10, IKBKB, MAPK8, PIK3CA, CASP3, AKT1, MAPK1, JAK2, RAF1, MAPK3	131	163	8840	7.45188	5.08417e-08	1.18237e-09	5.50875e-10
KEGG_PATHWAY	hsa04660:T cell receptor signaling pathway	16	11.7647	2.34102e-10	GSK3B, MAP2K1, PIK3CD, PTPN11, PIK3CB, PIK3R1, MAPK10, IKBKB, MAPK8, PTPRC, PIK3CA, CDK4, AKT1, MAPK1, RAF1, MAPK3	131	122	8840	8.84996	6.18028e-08	1.40461e-09	6.5442e-10
KEGG_PATHWAY	hsa04664:Fc epsilon RI signaling pathway	13	9.55882	2.65151e-10	MAP2K1, SYK, PIK3CD, PIK3CB, PIK3R1, MAPK10, MAPK8, PIK3CA, ALOX5, AKT1, MAPK1, RAF1, MAPK3	131	69	8840	12.7138	6.99999e-08	1.55555e-09	7.24746e-10
KEGG_PATHWAY	hsa04625:C-type lectin receptor signaling pathway	15	11.0294	3.22096e-10	SYK, SRC, PIK3CD, PTPN11, PIK3CB, PIK3R1, PTGS2, MAPK10, IKBKB, MAPK8, PIK3CA, AKT1, MAPK1, RAF1, MAPK3	131	105	8840	9.64013	8.50333e-08	1.84855e-09	8.61256e-10
KEGG_PATHWAY	hsa05226:Gastric cancer	17	12.5	4.89558e-10	GSK3B, MAP2K1, ABCB1, PIK3CD, BRAF, PIK3CB, PIK3R1, EGFR, MTOR, TERT, PIK3CA, ERBB2, AKT1, MAPK1, RAF1, MET, MAPK3	131	150	8840	7.64784	1.29243e-07	2.74986e-09	1.28118e-09
KEGG_PATHWAY	hsa04066:HIF-1 signaling pathway	15	11.0294	5.35635e-10	MAP2K1, NOS2, INSR, STAT3, PIK3CD, PIK3CB, PIK3R1, EGFR, MTOR, IGF1R, PIK3CA, ERBB2, AKT1, MAPK1, MAPK3	131	109	8840	9.28636	1.41408e-07	2.94599e-09	1.37256e-09
KEGG_PATHWAY	hsa05163:Human cytomegalovirus infection	20	14.7059	6.39238e-10	CCR1, PDGFRA, GSK3B, MAP2K1, SRC, STAT3, PIK3CD, PIK3CB, PIK3R1, PTGS2, EGFR, MTOR, IKBKB, PIK3CA, CDK4, CASP3, AKT1, MAPK1, RAF1, MAPK3	131	226	8840	5.97176	1.68759e-07	3.44406e-09	1.60462e-09
KEGG_PATHWAY	hsa04914:Progesterone-mediated oocyte maturation	15	11.0294	6.8513e-10	MAP2K1, HSP90AA1, PIK3CD, BRAF, PIK3CB, PIK3R1, CDC25A, IGF1R, MAPK10, MAPK8, PIK3CA, AKT1, MAPK1, RAF1, MAPK3	131	111	8840	9.11904	1.80874e-07	3.61749e-09	1.68542e-09
KEGG_PATHWAY	hsa04370:VEGF signaling pathway	12	8.82353	8.44253e-10	MAP2K1, PIK3CA, SRC, KDR, MAPK1, PIK3CD, AKT1, PIK3CB, PIK3R1, RAF1, PTGS2, MAPK3	131	60	8840	13.4962	2.22883e-07	4.37025e-09	2.03614e-09
KEGG_PATHWAY	hsa04915:Estrogen signaling pathway	16	11.7647	1.50432e-09	MAP2K1, HSP90AA1, SRC, MMP2, PIK3CD, PIK3CB, PIK3R1, ESR1, MMP9, EGFR, ESR2, PIK3CA, AKT1, MAPK1, RAF1, MAPK3	131	139	8840	7.76759	3.97141e-07	7.63732e-09	3.5583e-09
KEGG_PATHWAY	hsa05418:Fluid shear stress and atherosclerosis	16	11.7647	1.83933e-09	HSP90AA1, SRC, MMP2, PIK3CD, PIK3CB, PIK3R1, SELE, PRKCZ, MMP9, ICAM1, MAPK10, IKBKB, MAPK8, PIK3CA, KDR, AKT1	131	141	8840	7.65741	4.85583e-07	9.16194e-09	4.26863e-09
KEGG_PATHWAY	hsa04935:Growth hormone synthesis, secretion and action	15	11.0294	2.4315e-09	GSK3B, MAP2K1, STAT3, PIK3CD, PIK3CB, PIK3R1, MTOR, MAPK10, MAPK8, PIK3CA, AKT1, MAPK1, JAK2, RAF1, MAPK3	131	122	8840	8.29683	6.41915e-07	1.18873e-08	5.53841e-09
KEGG_PATHWAY	hsa04062:Chemokine signaling pathway	18	13.2353	2.70252e-09	CCR1, GSK3B, MAP2K1, SRC, STAT3, PIK3CD, BRAF, PIK3CB, PIK3R1, PRKCZ, PIK3CG, IKBKB, PIK3CA, AKT1, MAPK1, JAK2, RAF1, MAPK3	131	193	8840	6.29356	7.13465e-07	1.29721e-08	6.04381e-09
KEGG_PATHWAY	hsa05211:Renal cell carcinoma	12	8.82353	4.70713e-09	MAP2K1, PIK3CA, MAPK1, PIK3CD, AKT1, BRAF, PTPN11, PIK3CB, PIK3R1, RAF1, MET, MAPK3	131	70	8840	11.5682	1.24268e-06	2.21908e-08	1.03389e-08
KEGG_PATHWAY	hsa04210:Apoptosis	15	11.0294	1.01584e-08	MAP2K1, PARP1, PIK3CD, PIK3CB, PIK3R1, MAPK10, IKBKB, MAPK8, PIK3CA, CASP3, AKT1, MAPK1, ATM, RAF1, MAPK3	131	136	8840	7.44275	2.68181e-06	4.70494e-08	2.19208e-08
KEGG_PATHWAY	hsa04726:Serotonergic synapse	14	10.2941	1.12496e-08	APP, MAP2K1, MAOB, BRAF, HTR2A, PTGS2, SLC6A4, PTGS1, CYP2D6, CASP3, ALOX5, MAPK1, RAF1, MAPK3	131	115	8840	8.21507	2.96989e-06	5.09769e-08	2.37506e-08
KEGG_PATHWAY	hsa04923:Regulation of lipolysis in adipocytes	11	8.08824	1.13926e-08	LIPE, PIK3CA, INSR, PIK3CD, AKT1, ADRB1, ADRB2, PIK3CB, PIK3R1, PTGS2, PTGS1	131	59	8840	12.5812	3.00763e-06	5.09769e-08	2.37506e-08
KEGG_PATHWAY	hsa04611:Platelet activation	14	10.2941	3.11351e-08	SYK, SRC, PIK3CD, PIK3CB, PIK3R1, F2, PRKCZ, PIK3CG, PTGS1, MYLK, PIK3CA, AKT1, MAPK1, MAPK3	131	125	8840	7.55786	8.21964e-06	1.36995e-07	6.3827e-08
KEGG_PATHWAY	hsa04150:mTOR signaling pathway	15	11.0294	6.9662e-08	GSK3B, MAP2K1, INSR, PIK3CD, BRAF, PIK3CB, PIK3R1, MTOR, IGF1R, IKBKB, PIK3CA, AKT1, MAPK1, RAF1, MAPK3	131	158	8840	6.40642	1.83906e-05	2.99558e-07	1.39567e-07
KEGG_PATHWAY	hsa05145:Toxoplasmosis	13	9.55882	7.03508e-08	NOS2, STAT3, PIK3CG, MAPK10, IKBKB, MAPK8, CASP3, ALOX5, AKT1, MAPK1, JAK2, LDLR, MAPK3	131	111	8840	7.90317	1.85724e-05	2.99558e-07	1.39567e-07
KEGG_PATHWAY	hsa05165:Human papillomavirus infection	21	15.4412	7.1763e-08	PDGFRB, GSK3B, MAP2K1, PIK3CD, PIK3CB, PIK3R1, PSEN1, PTGS2, PRKCZ, EGFR, MTOR, IKBKB, TERT, PIK3CA, CDK4, CASP3, AKT1, MAPK1, ATM, RAF1, MAPK3	131	333	8840	4.25555	1.89453e-05	3.00721e-07	1.40109e-07
KEGG_PATHWAY	hsa04662:B cell receptor signaling pathway	12	8.82353	7.92788e-08	IKBKB, GSK3B, MAP2K1, SYK, PIK3CA, MAPK1, PIK3CD, AKT1, PIK3CB, PIK3R1, RAF1, MAPK3	131	91	8840	8.89858	2.09294e-05	3.27025e-07	1.52364e-07
KEGG_PATHWAY	hsa04657:IL-17 signaling pathway	12	8.82353	1.24454e-07	MAPK10, IKBKB, GSK3B, HSP90AA1, MAPK8, MMP1, CASP3, MMP3, MAPK1, PTGS2, MMP9, MAPK3	131	95	8840	8.52391	3.28554e-05	5.05476e-07	2.35506e-07
KEGG_PATHWAY	hsa04024:cAMP signaling pathway	17	12.5	1.79557e-07	MAP2K1, PIK3CD, BRAF, ADRB1, PIK3CB, PIK3R1, ADRB2, MAPK10, LIPE, MAPK8, PIK3CA, AKT1, MAPK1, RAF1, DRD2, CFTR, MAPK3	131	226	8840	5.076	4.7402e-05	7.18229e-07	3.34629e-07
KEGG_PATHWAY	hsa04152:AMPK signaling pathway	13	9.55882	2.0193e-07	INSR, PIK3CD, PIK3CB, PIK3R1, HMGCR, SIRT1, MTOR, IGF1R, LIPE, PIK3CA, HNF4A, AKT1, CFTR	131	122	8840	7.19059	5.3308e-05	7.83962e-07	3.65255e-07
KEGG_PATHWAY	hsa04919:Thyroid hormone signaling pathway	13	9.55882	2.0193e-07	GSK3B, MAP2K1, SRC, PIK3CD, PIK3CB, PIK3R1, ESR1, MTOR, PIK3CA, AKT1, MAPK1, RAF1, MAPK3	131	122	8840	7.19059	5.3308e-05	7.83962e-07	3.65255e-07
KEGG_PATHWAY	hsa05142:Chagas disease	12	8.82353	2.87782e-07	MAPK10, IKBKB, MAPK8, PIK3CA, NOS2, TLR9, MAPK1, PIK3CD, AKT1, PIK3CB, PIK3R1, MAPK3	131	103	8840	7.86185	7.59717e-05	1.10108e-06	5.13003e-07
KEGG_PATHWAY	hsa04929:GnRH secretion	10	7.35294	3.88487e-07	MAP2K1, PIK3CA, MAPK1, PIK3CD, AKT1, PIK3CB, PIK3R1, RAF1, ESR2, MAPK3	131	65	8840	10.3817	0.000102555	1.46515e-06	6.82626e-07
KEGG_PATHWAY	hsa04650:Natural killer cell mediated cytotoxicity	13	9.55882	4.05846e-07	MAP2K1, SYK, PIK3CD, BRAF, PTPN11, PIK3CB, PIK3R1, ICAM1, PIK3CA, CASP3, MAPK1, RAF1, MAPK3	131	130	8840	6.74809	0.000107138	1.50906e-06	7.03086e-07
KEGG_PATHWAY	hsa04218:Cellular senescence	14	10.2941	4.63486e-07	MAP2K1, PIK3CD, PIK3CB, PIK3R1, SIRT1, CDC25A, MTOR, PIK3CA, CDK4, AKT1, MAPK1, ATM, RAF1, MAPK3	131	157	8840	6.01741	0.000122353	1.69945e-06	7.91789e-07
KEGG_PATHWAY	hsa04620:Toll-like receptor signaling pathway	12	8.82353	5.1381e-07	MAPK10, IKBKB, MAP2K1, MAPK8, PIK3CA, TLR9, MAPK1, PIK3CD, AKT1, PIK3CB, PIK3R1, MAPK3	131	109	8840	7.42909	0.000135637	1.85816e-06	8.65735e-07
KEGG_PATHWAY	hsa04913:Ovarian steroidogenesis	9	6.61765	6.59871e-07	ALOX5, INSR, CYP1A1, CYP1B1, PTGS2, CYP19A1, LDLR, CYP17A1, IGF1R	131	51	8840	11.9084	0.000174191	2.35413e-06	1.09681e-06
KEGG_PATHWAY	hsa05135:Yersinia infection	13	9.55882	7.7608e-07	GSK3B, MAP2K1, SRC, PIK3CD, PIK3CB, PIK3R1, MAPK10, IKBKB, MAPK8, PIK3CA, AKT1, MAPK1, MAPK3	131	138	8840	6.3569	0.000204864	2.70416e-06	1.25989e-06
KEGG_PATHWAY	hsa04613:Neutrophil extracellular trap formation	15	11.0294	7.78471e-07	MAP2K1, SYK, SRC, PIK3CD, PIK3CB, PIK3R1, HDAC8, MPO, MTOR, PIK3CA, AKT1, MAPK1, RAF1, ELANE, MAPK3	131	192	8840	5.27195	0.000205495	2.70416e-06	1.25989e-06
KEGG_PATHWAY	hsa05162:Measles	13	9.55882	8.38902e-07	GSK3B, STAT3, PIK3CD, PIK3CB, PIK3R1, MAPK10, IKBKB, MAPK8, PIK3CA, CDK4, CASP3, TLR9, AKT1	131	139	8840	6.31116	0.000221446	2.87624e-06	1.34006e-06
KEGG_PATHWAY	hsa04540:Gap junction	11	8.08824	8.67704e-07	PDGFRB, PDGFRA, MAP2K1, SRC, MAPK1, ADRB1, HTR2A, DRD2, RAF1, EGFR, MAPK3	131	92	8840	8.06837	0.000229048	2.93684e-06	1.3683e-06
KEGG_PATHWAY	hsa04380:Osteoclast differentiation	13	9.55882	1.05532e-06	CSF1R, MAP2K1, SYK, PIK3CD, PIK3CB, PIK3R1, MAPK10, IKBKB, MAPK8, PIK3CA, AKT1, MAPK1, MAPK3	131	142	8840	6.17783	0.000278566	3.52664e-06	1.64309e-06
KEGG_PATHWAY	hsa04960:Aldosterone-regulated sodium reabsorption	8	5.88235	1.09241e-06	PIK3CA, INSR, MAPK1, PIK3CD, PIK3CB, PIK3R1, NR3C2, MAPK3	131	38	8840	14.2065	0.000288354	3.60495e-06	1.67958e-06
KEGG_PATHWAY	hsa04550:Signaling pathways regulating pluripotency of stem cells	13	9.55882	1.22581e-06	GSK3B, MAP2K1, STAT3, PIK3CD, PIK3CB, PIK3R1, IGF1R, PIK3CA, AKT1, MAPK1, JAK2, RAF1, MAPK3	131	144	8840	6.09203	0.000323563	3.99524e-06	1.86142e-06
KEGG_PATHWAY	hsa04810:Regulation of actin cytoskeleton	16	11.7647	1.27516e-06	PDGFRB, PDGFRA, MAP2K1, SRC, PIK3CD, BRAF, PIK3CB, PIK3R1, F2, EGFR, MYLK, PIK3CA, AKT1, MAPK1, RAF1, MAPK3	131	230	8840	4.69432	0.000336587	4.1054e-06	1.91274e-06
KEGG_PATHWAY	hsa05164:Influenza A	14	10.2941	1.31815e-06	MAP2K1, PIK3CD, PIK3CB, PIK3R1, ICAM1, IKBKB, PIK3CA, CDK4, CASP3, AKT1, MAPK1, JAK2, RAF1, MAPK3	131	172	8840	5.49263	0.000347932	4.19268e-06	1.95341e-06
KEGG_PATHWAY	hsa01524:Platinum drug resistance	10	7.35294	1.34856e-06	PIK3CA, CASP3, ERBB2, MAPK1, PIK3CD, AKT1, ATM, PIK3CB, PIK3R1, MAPK3	131	75	8840	8.99746	0.000355956	4.23832e-06	1.97467e-06
KEGG_PATHWAY	hsa04666:Fc gamma R-mediated phagocytosis	11	8.08824	1.56435e-06	MAP2K1, PTPRC, SYK, PIK3CA, MAPK1, PIK3CD, AKT1, PIK3CB, PIK3R1, RAF1, MAPK3	131	98	8840	7.57439	0.000412903	4.85868e-06	2.2637e-06
KEGG_PATHWAY	hsa04071:Sphingolipid signaling pathway	12	8.82353	1.59846e-06	MAPK10, MAP2K1, MAPK8, PIK3CA, MAPK1, PIK3CD, AKT1, PIK3CB, PIK3R1, RAF1, PRKCZ, MAPK3	131	122	8840	6.63747	0.000421905	4.9069e-06	2.28617e-06
KEGG_PATHWAY	hsa05171:Coronavirus disease - COVID-19	16	11.7647	1.95925e-06	SYK, MMP1, STAT3, MMP3, PIK3CD, PIK3CB, PIK3R1, F2, EGFR, MAPK10, IKBKB, ADAM17, MAPK8, PIK3CA, MAPK1, MAPK3	131	238	8840	4.53653	0.000517109	5.94531e-06	2.76998e-06
KEGG_PATHWAY	hsa05170:Human immunodeficiency virus 1 infection	15	11.0294	2.69242e-06	MAP2K1, PIK3CD, PIK3CB, PIK3R1, MTOR, MAPK10, IKBKB, MAPK8, PIK3CA, CASP3, AKT1, MAPK1, ATM, RAF1, MAPK3	131	213	8840	4.75218	0.000710547	8.07725e-06	3.76327e-06
KEGG_PATHWAY	hsa04360:Axon guidance	14	10.2941	2.81403e-06	GSK3B, SRC, PIK3CD, PTPN11, PIK3CB, PIK3R1, PRKCZ, PIK3CA, CDK5, ABL1, MAPK1, RAF1, MET, MAPK3	131	184	8840	5.13442	0.00074263	8.34724e-06	3.88906e-06
KEGG_PATHWAY	hsa04148:Efferocytosis	13	9.55882	2.86306e-06	MAP2K1, NR1H2, DNMT3A, NR1H3, PTPN11, PTGS2, SIRT1, ADAM17, CASP3, ALOX5, MAPK1, JAK2, MAPK3	131	156	8840	5.62341	0.000755563	8.3983e-06	3.91284e-06
KEGG_PATHWAY	hsa04213:Longevity regulating pathway - multiple species	9	6.61765	3.05983e-06	PIK3CA, INSR, PIK3CD, AKT1, PIK3CB, PIK3R1, SIRT1, MTOR, IGF1R	131	62	8840	9.79562	0.00080747	8.87687e-06	4.13581e-06
KEGG_PATHWAY	hsa05132:Salmonella infection	16	11.7647	3.79057e-06	MAP2K1, HSP90AA1, PIK3CD, PIK3CB, PIK3CG, MAPK10, IKBKB, MAPK8, PTPRC, PIK3CA, CASP3, TLR9, AKT1, MAPK1, RAF1, MAPK3	131	251	8840	4.30157	0.00100021	1.08773e-05	5.06783e-06
KEGG_PATHWAY	hsa05166:Human T-cell leukemia virus 1 infection	15	11.0294	4.61033e-06	MAP2K1, PIK3CD, PIK3CB, PIK3R1, ICAM1, MAPK10, IKBKB, MAPK8, TERT, PIK3CA, CDK4, AKT1, MAPK1, ATM, MAPK3	131	223	8840	4.53908	0.00121639	1.30874e-05	6.09754e-06
KEGG_PATHWAY	hsa04630:JAK-STAT signaling pathway	13	9.55882	6.19354e-06	PDGFRB, PDGFRA, STAT3, PIK3CD, PTPN11, PIK3CB, PIK3R1, EGFR, MTOR, PIK3CA, AKT1, JAK2, RAF1	131	168	8840	5.22174	0.00163376	1.73946e-05	8.10431e-06
KEGG_PATHWAY	hsa04140:Autophagy - animal	13	9.55882	6.58443e-06	MAP2K1, PIK3CD, PIK3CB, PIK3R1, MTOR, IGF1R, MAPK10, MAPK8, PIK3CA, AKT1, MAPK1, RAF1, MAPK3	131	169	8840	5.19084	0.00173679	1.82978e-05	8.52511e-06
KEGG_PATHWAY	hsa04725:Cholinergic synapse	11	8.08824	6.74134e-06	ACHE, MAP2K1, PIK3CA, MAPK1, PIK3CD, AKT1, PIK3CB, PIK3R1, JAK2, PIK3CG, MAPK3	131	115	8840	6.4547	0.00177814	1.85387e-05	8.63735e-06
KEGG_PATHWAY	hsa05222:Small cell lung cancer	10	7.35294	8.2651e-06	IKBKB, PIK3CA, NOS2, CDK4, CASP3, PIK3CD, AKT1, PIK3CB, PIK3R1, PTGS2	131	93	8840	7.25601	0.00217962	2.22652e-05	1.03735e-05
KEGG_PATHWAY	hsa04912:GnRH signaling pathway	10	7.35294	8.2651e-06	MAPK10, MMP14, MAP2K1, MAPK8, SRC, MMP2, MAPK1, RAF1, EGFR, MAPK3	131	93	8840	7.25601	0.00217962	2.22652e-05	1.03735e-05
KEGG_PATHWAY	hsa05120:Epithelial cell signaling in Helicobacter pylori infection	9	6.61765	8.61863e-06	MAPK10, IKBKB, ADAM17, MAPK8, SRC, CASP3, PTPN11, MET, EGFR	131	71	8840	8.55392	0.00227274	2.2983e-05	1.0708e-05
KEGG_PATHWAY	hsa05415:Diabetic cardiomyopathy	14	10.2941	9.23926e-06	GSK3B, PARP1, MMP2, INSR, PIK3CD, PIK3CB, PIK3R1, PRKCZ, MMP9, MTOR, MAPK10, MAPK8, PIK3CA, AKT1	131	205	8840	4.60845	0.0024362	2.43917e-05	1.13643e-05
KEGG_PATHWAY	hsa05131:Shigellosis	15	11.0294	1.63274e-05	GSK3B, SRC, PIK3CD, PIK3CB, PIK3R1, EGFR, MTOR, MAPK10, IKBKB, MAPK8, PIK3CA, AKT1, MAPK1, ATM, MAPK3	131	249	8840	4.06512	0.0043012	4.26777e-05	1.98839e-05
KEGG_PATHWAY	hsa04932:Non-alcoholic fatty liver disease	12	8.82353	1.84317e-05	MAPK10, IKBKB, GSK3B, MAPK8, PIK3CA, CASP3, INSR, PIK3CD, NR1H3, AKT1, PIK3CB, PIK3R1	131	157	8840	5.15778	0.00485418	4.77054e-05	2.22264e-05
KEGG_PATHWAY	hsa04020:Calcium signaling pathway	15	11.0294	2.04172e-05	PDGFRB, RET, PDGFRA, NTRK2, NOS2, FLT4, ADRB1, ADRB2, HTR2A, EGFR, MYLK, ERBB2, KDR, CD38, MET	131	254	8840	3.98509	0.00537568	5.23313e-05	2.43816e-05
KEGG_PATHWAY	hsa05169:Epstein-Barr virus infection	13	9.55882	4.16496e-05	SYK, STAT3, PIK3CD, PIK3CB, PIK3R1, ICAM1, MAPK10, IKBKB, MAPK8, PIK3CA, CDK4, CASP3, AKT1	131	203	8840	4.32144	0.0109355	0.000105726	4.92586e-05
KEGG_PATHWAY	hsa04211:Longevity regulating pathway	9	6.61765	4.97138e-05	PIK3CA, INSR, PIK3CD, AKT1, PIK3CB, PIK3R1, SIRT1, MTOR, IGF1R	131	90	8840	6.74809	0.013039	0.000124995	5.82362e-05
KEGG_PATHWAY	hsa04520:Adherens junction	9	6.61765	6.29522e-05	PTPN1, SRC, INSR, ERBB2, MAPK1, MET, EGFR, IGF1R, MAPK3	131	93	8840	6.53041	0.0164826	0.000156787	7.30483e-05
KEGG_PATHWAY	hsa05152:Tuberculosis	12	8.82353	6.5275e-05	MAPK10, MAPK8, SYK, NOS2, SRC, CASP3, TLR9, MAPK1, AKT1, JAK2, RAF1, MAPK3	131	180	8840	4.49873	0.0170855	0.000161052	7.50357e-05
KEGG_PATHWAY	hsa04920:Adipocytokine signaling pathway	8	5.88235	7.02329e-05	MAPK10, IKBKB, MAPK8, STAT3, AKT1, PTPN11, JAK2, MTOR	131	70	8840	7.7121	0.0183713	0.00017168	7.99875e-05
KEGG_PATHWAY	hsa05022:Pathways of neurodegeneration - multiple diseases	20	14.7059	7.59579e-05	GSK3B, APP, MAP2K1, NOS2, LRRK2, PSEN2, BRAF, PSEN1, PTGS2, SLC6A3, MTOR, MAPK10, MAPK8, CDK5, CASP3, NOX4, MAPK1, MAPT, RAF1, MAPK3	131	483	8840	2.79424	0.0198539	0.000183971	8.5714e-05
KEGG_PATHWAY	hsa04022:cGMP-PKG signaling pathway	11	8.08824	0.000159546	MAP2K1, INSR, MAPK1, AKT1, ADRB1, PDE5A, ADRB2, RAF1, PIK3CG, MAPK3, MYLK	131	166	8840	4.47163	0.0412486	0.00038291	0.000178401
KEGG_PATHWAY	hsa04659:Th17 cell differentiation	9	6.61765	0.000181015	MAPK10, IKBKB, HSP90AA1, MAPK8, STAT3, MAPK1, JAK2, MTOR, MAPK3	131	108	8840	5.62341	0.0466683	0.000430523	0.000200584
KEGG_PATHWAY	hsa05203:Viral carcinogenesis	12	8.82353	0.000207918	SYK, PIK3CA, SRC, CDK4, CASP3, STAT3, MAPK1, PIK3CD, PIK3CB, PIK3R1, HDAC8, MAPK3	131	205	8840	3.9501	0.0534166	0.000490094	0.000228339
KEGG_PATHWAY	hsa04371:Apelin signaling pathway	10	7.35294	0.000210548	LIPE, MAP2K1, NOS2, MAPK1, AKT1, RAF1, MTOR, PIK3CG, MAPK3, MYLK	131	140	8840	4.82007	0.0540736	0.0004919	0.000229181
KEGG_PATHWAY	hsa04928:Parathyroid hormone synthesis, secretion and action	9	6.61765	0.000279137	MMP14, MAP2K1, CASR, CYP24A1, MAPK1, BRAF, RAF1, EGFR, MAPK3	131	115	8840	5.28112	0.0710518	0.000646421	0.000301174
KEGG_PATHWAY	hsa04921:Oxytocin signaling pathway	10	7.35294	0.000428033	MAP2K1, SRC, CD38, MAPK1, RAF1, PTGS2, EGFR, PIK3CG, MAPK3, MYLK	131	154	8840	4.38188	0.106872	0.000982614	0.000457809
KEGG_PATHWAY	hsa05034:Alcoholism	11	8.08824	0.000435845	NTRK2, MAP2K1, MAOB, TH, MAPK1, BRAF, DRD2, RAF1, HDAC8, SLC6A3, MAPK3	131	188	8840	3.94835	0.108712	0.000991922	0.000462146
KEGG_PATHWAY	hsa04934:Cushing syndrome	10	7.35294	0.000448853	GSK3B, MAP2K1, CDK4, MAPK1, BRAF, PDE8B, LDLR, EGFR, CYP17A1, MAPK3	131	155	8840	4.35361	0.111769	0.0010128	0.000471871
KEGG_PATHWAY	hsa04750:Inflammatory mediator regulation of TRP channels	8	5.88235	0.000613195	MAPK10, MAPK8, PIK3CA, SRC, PIK3CD, PIK3CB, HTR2A, PIK3R1	131	99	8840	5.453	0.149502	0.00137189	0.000639178
KEGG_PATHWAY	hsa04936:Alcoholic liver disease	9	6.61765	0.00124507	MAPK10, IKBKB, GSK3B, MAPK8, ALDH2, CASP3, NOX4, AKT1, SIRT1	131	144	8840	4.21756	0.280287	0.00276216	0.00128692
KEGG_PATHWAY	hsa04670:Leukocyte transendothelial migration	8	5.88235	0.00156328	PIK3CA, MMP2, PIK3CD, PTPN11, PIK3CB, PIK3R1, MMP9, ICAM1	131	116	8840	4.65386	0.338357	0.00343922	0.00160237
KEGG_PATHWAY	hsa04730:Long-term depression	6	4.41176	0.00182044	MAP2K1, MAPK1, BRAF, RAF1, IGF1R, MAPK3	131	60	8840	6.74809	0.381857	0.00397187	0.00185053
KEGG_PATHWAY	hsa05216:Thyroid cancer	5	3.67647	0.00202535	RET, MAP2K1, MAPK1, BRAF, MAPK3	131	37	8840	9.11904	0.414468	0.00438273	0.00204195
KEGG_PATHWAY	hsa00140:Steroid hormone biosynthesis	6	4.41176	0.00210712	HSD11B1, CYP1A2, CYP1A1, CYP1B1, CYP19A1, CYP17A1	131	62	8840	6.53041	0.426999	0.00452261	0.00210712
KEGG_PATHWAY	hsa05130:Pathogenic Escherichia coli infection	10	7.35294	0.00298428	MAPK10, IKBKB, MAPK8, SRC, CASP3, ABL1, MAPK1, PTPN11, F2, MAPK3	131	203	8840	3.32418	0.545714	0.00635364	0.00298428
KEGG_PATHWAY	hsa00380:Tryptophan metabolism	5	3.67647	0.00324379	MAOB, ALDH2, CYP1A2, CYP1A1, CYP1B1	131	42	8840	8.03344	0.575886	0.00682413	0.00324379
KEGG_PATHWAY	hsa04728:Dopaminergic synapse	8	5.88235	0.00325697	MAPK10, GSK3B, MAPK8, MAOB, TH, AKT1, DRD2, SLC6A3	131	132	8840	4.08975	0.577364	0.00682413	0.00325697
KEGG_PATHWAY	hsa04916:Melanogenesis	7	5.14706	0.003652	GSK3B, MAP2K1, KIT, MAPK1, TYR, RAF1, MAPK3	131	101	8840	4.6769	0.619357	0.00759157	0.003652
KEGG_PATHWAY	hsa05017:Spinocerebellar ataxia	8	5.88235	0.00525406	MAPK10, MAPK8, PIK3CA, PIK3CD, AKT1, PIK3CB, PIK3R1, MTOR	131	144	8840	3.74894	0.751106	0.0108365	0.00525406
KEGG_PATHWAY	hsa05030:Cocaine addiction	5	3.67647	0.00567422	MAOB, CDK5, TH, DRD2, SLC6A3	131	49	8840	6.88581	0.777374	0.0114981	0.00567422
KEGG_PATHWAY	hsa05133:Pertussis	6	4.41176	0.0057055	MAPK10, MAPK8, NOS2, CASP3, MAPK1, MAPK3	131	78	8840	5.19084	0.779215	0.0114981	0.0057055
KEGG_PATHWAY	hsa05100:Bacterial invasion of epithelial cells	6	4.41176	0.0057055	PIK3CA, SRC, PIK3CD, PIK3CB, PIK3R1, MET	131	78	8840	5.19084	0.779215	0.0114981	0.0057055
KEGG_PATHWAY	hsa04973:Carbohydrate digestion and absorption	5	3.67647	0.00700961	PIK3CA, PIK3CD, AKT1, PIK3CB, PIK3R1	131	52	8840	6.48855	0.843868	0.0140192	0.00700961
KEGG_PATHWAY	hsa05202:Transcriptional misregulation in cancer	9	6.61765	0.0075109	CSF1R, FLT3, MMP3, ATM, MPO, MET, MMP9, ELANE, IGF1R	131	193	8840	3.14678	0.863354	0.0149089	0.0075109
KEGG_PATHWAY	hsa04976:Bile secretion	6	4.41176	0.010335	ABCB1, CA2, HMGCR, LDLR, CFTR, ABCG2	131	90	8840	4.49873	0.9356	0.0203615	0.010335
KEGG_PATHWAY	hsa04658:Th1 and Th2 cell differentiation	6	4.41176	0.0112999	MAPK10, IKBKB, MAPK8, MAPK1, JAK2, MAPK3	131	92	8840	4.40093	0.950221	0.0220976	0.0112999
KEGG_PATHWAY	hsa04270:Vascular smooth muscle contraction	7	5.14706	0.0139951	MAP2K1, PLA2G2A, MAPK1, BRAF, RAF1, MAPK3, MYLK	131	134	8840	3.52512	0.975785	0.0271669	0.0139951
KEGG_PATHWAY	hsa04720:Long-term potentiation	5	3.67647	0.0167759	MAP2K1, MAPK1, BRAF, RAF1, MAPK3	131	67	8840	5.03589	0.988511	0.0323272	0.0167759
KEGG_PATHWAY	hsa05146:Amoebiasis	6	4.41176	0.0177171	PIK3CA, NOS2, CASP3, PIK3CD, PIK3CB, PIK3R1	131	103	8840	3.93093	0.991078	0.0338937	0.0177171
KEGG_PATHWAY	hsa04064:NF-kappa B signaling pathway	6	4.41176	0.0190977	IKBKB, SYK, PARP1, ATM, PTGS2, ICAM1	131	105	8840	3.85605	0.993845	0.0362718	0.0190977
KEGG_PATHWAY	hsa05204:Chemical carcinogenesis - DNA adducts	5	3.67647	0.0203384	HSD11B1, CYP1A2, CYP1A1, CYP1B1, PTGS2	131	71	8840	4.75218	0.995594	0.0383523	0.0203384
KEGG_PATHWAY	hsa05020:Prion disease	10	7.35294	0.0212301	MAPK10, GSK3B, MAPK8, PIK3CA, CASP3, MAPK1, PIK3CD, PIK3CB, PIK3R1, MAPK3	131	278	8840	2.42737	0.996535	0.0397499	0.0212301
KEGG_PATHWAY	hsa05140:Leishmaniasis	5	3.67647	0.0264981	NOS2, MAPK1, JAK2, PTGS2, MAPK3	131	77	8840	4.38188	0.999166	0.0492641	0.0264981
KEGG_PATHWAY	hsa01100:Metabolic pathways	33	24.2647	0.0273844	MAOB, AKR1B1, PIK3CD, PYGL, HMGCR, PIK3CB, PTGS2, CYP19A1, PIK3CG, PTGS1, CYP17A1, HSD11B1, ALDH2, CA2, ALOX5, CD38, PDE8B, XDH, NOS2, PLA2G2A, DNMT3A, TYR, SIRT1, GCK, CYP27A1, CYP24A1, TH, PIK3CA, CYP1A2, CYP1A1, ALPL, PDE5A, EZH2	131	1561	8840	1.42657	0.999345	0.0505557	0.0273844
KEGG_PATHWAY	hsa00980:Metabolism of xenobiotics by cytochrome P450	5	3.67647	0.0287741	HSD11B1, CYP2D6, CYP1A2, CYP1A1, CYP1B1	131	79	8840	4.27094	0.999551	0.0527525	0.0287741
KEGG_PATHWAY	hsa04217:Necroptosis	7	5.14706	0.0296493	MAPK10, HSP90AA1, MAPK8, PARP1, STAT3, PYGL, JAK2	131	159	8840	2.97086	0.999646	0.0539821	0.0296493
KEGG_PATHWAY	hsa05144:Malaria	4	2.94118	0.0368977	TLR9, SELE, MET, ICAM1	131	50	8840	5.39847	0.999951	0.066719	0.0368977
KEGG_PATHWAY	hsa04530:Tight junction	7	5.14706	0.0391923	MAPK10, MAPK8, SRC, CDK4, ERBB2, PRKCZ, CFTR	131	170	8840	2.77863	0.999974	0.0703862	0.0391923
KEGG_PATHWAY	hsa04080:Neuroactive ligand-receptor interaction	11	8.08824	0.0443748	MC4R, MTNR1B, CNR1, GCGR, AVPR2, ADRB1, ADRB2, HTR2A, F2, DRD2, NR3C1	131	368	8840	2.01709	0.999994	0.0791551	0.0443748
KEGG_PATHWAY	hsa05012:Parkinson disease	9	6.61765	0.0462323	MAPK10, MAPK8, MAOB, TH, CASP3, LRRK2, MAPT, DRD2, SLC6A3	131	271	8840	2.24106	0.999996	0.0819149	0.0462323

## Sheet: GO-BP
Category	Term	Count	%	PValue	Genes	List Total	Pop Hits	Pop Total	Fold Enrichment	Bonferroni	Benjamini	FDR
GOTERM_BP_DIRECT	GO:0016310~phosphorylation	38	27.9412	1.4378e-24	RET, ALK, GSK3B, FLT3, SRC, FLT4, LRRK2, PIK3CD, PIK3CB, PIK3R1, PRKCZ, EGFR, PIK3CG, IGF1R, MYLK, MAPK8, ERBB2, KDR, ABL1, AKT1, MAPK1, JAK2, MAPK3, PDGFRB, NTRK2, MAP2K1, SYK, INSR, STAT3, BRAF, MTOR, MAPK10, PIK3CA, CDK5, CDK4, KIT, RAF1, MET	135	633	19734	8.77529	3.48236e-21	3.48236e-21	3.08121e-21
GOTERM_BP_DIRECT	GO:0070374~positive regulation of ERK1 and ERK2 cascade	24	17.6471	1.21584e-20	PDGFRB, CCR1, PDGFRA, CSF1R, APP, MAP2K1, CASR, SRC, FLT4, PLA2G2A, BRAF, PTPN22, PTPN11, HTR2A, PRKCZ, EGFR, ICAM1, PTPRC, KDR, ABL1, NOX4, PDE8B, DRD2, MAPK3	135	228	19734	15.3871	2.94477e-17	1.47239e-17	1.30278e-17
GOTERM_BP_DIRECT	GO:0046777~protein autophosphorylation	20	14.7059	3.8165e-19	PDGFRB, ALK, PDGFRA, NTRK2, GSK3B, CSF1R, FLT3, SRC, FLT4, INSR, LRRK2, EGFR, MTOR, IGF1R, KIT, KDR, ABL1, AKT1, ATM, JAK2	135	149	19734	19.6212	9.24357e-16	2.59054e-16	2.29212e-16
GOTERM_BP_DIRECT	GO:0006468~protein phosphorylation	27	19.8529	4.27835e-19	RET, APP, GSK3B, SRC, LRRK2, PIK3CD, PRKCZ, MYLK, IKBKB, LIPE, MAPK8, ERBB2, ABL1, AKT1, MAPK1, JAK2, MAPK3, MAP2K1, SYK, INSR, BRAF, MTOR, MAPK10, CDK5, CDK4, ATM, RAF1	135	376	19734	10.4968	1.03622e-15	2.59054e-16	2.29212e-16
GOTERM_BP_DIRECT	GO:0033674~positive regulation of kinase activity	14	10.2941	4.02328e-17	PDGFRB, ALK, RET, PDGFRA, NTRK2, CSF1R, FLT3, FLT4, INSR, EGFR, IGF1R, ERBB2, KDR, MET	135	55	19734	37.2089	9.74439e-14	1.94888e-14	1.72438e-14
GOTERM_BP_DIRECT	GO:0007275~multicellular organism development	15	11.0294	2.66712e-16	PDGFRB, ALK, RET, PDGFRA, NTRK2, CSF1R, FLT3, FLT4, INSR, EGFR, IGF1R, KIT, ERBB2, KDR, MET	135	81	19734	27.07	5.37792e-13	1.07663e-13	9.52607e-14
GOTERM_BP_DIRECT	GO:0030335~positive regulation of cell migration	22	16.1765	4.66647e-16	PDGFRB, CCR1, RET, PDGFRA, CSF1R, FLT4, MMP2, INSR, STAT3, PIK3CD, F3, EGFR, IGF1R, MYLK, MMP14, ADAM17, KIT, KDR, AKT1, ATM, JAK2, EZH2	135	287	19734	11.2053	1.07558e-12	1.6146e-13	1.42861e-13
GOTERM_BP_DIRECT	GO:0018108~peptidyl-tyrosine phosphorylation	13	9.55882	5.56599e-16	PDGFRB, PDGFRA, CSF1R, SYK, FLT3, SRC, FLT4, INSR, EGFR, ERBB2, KDR, ABL1, JAK2	135	50	19734	38.0062	1.34448e-12	1.63805e-13	1.44936e-13
GOTERM_BP_DIRECT	GO:0043410~positive regulation of MAPK cascade	19	13.9706	6.08689e-16	RET, NTRK2, MAP2K1, SYK, FLT3, FLT4, INSR, ADRB1, ADRB2, IGF1R, AR, PTPRC, KIT, ERBB2, KDR, TLR9, JAK2, RAF1, DRD2	135	188	19734	14.7733	1.34448e-12	1.63805e-13	1.44936e-13
GOTERM_BP_DIRECT	GO:0051897~positive regulation of phosphatidylinositol 3-kinase/protein kinase B signal transduction	19	13.9706	8.84065e-16	PDGFRB, RET, PDGFRA, NTRK2, CSF1R, FLT3, SRC, INSR, F2, SIRT1, EGFR, MTOR, PIK3CG, IGF1R, PIK3CA, KIT, KDR, NOX4, JAK2	135	192	19734	14.4655	2.15117e-12	2.14121e-13	1.89455e-13
GOTERM_BP_DIRECT	GO:0007169~cell surface receptor protein tyrosine kinase signaling pathway	16	11.7647	1.01803e-15	PDGFRB, ALK, RET, PDGFRA, NTRK2, CSF1R, SYK, FLT3, SRC, FLT4, INSR, PIK3CB, EGFR, ERBB2, KDR, MET	135	111	19734	21.0707	2.42006e-12	2.24151e-13	1.9833e-13
GOTERM_BP_DIRECT	GO:0007165~signal transduction	37	27.2059	4.70023e-14	RET, ALK, CSF1R, SRC, LRRK2, PIK3CD, PIK3CB, PIK3R1, NR3C1, PRKCZ, EGFR, NR3C2, IGF1R, MAPK8, TTR, ERBB2, ABL1, AKT1, MAPK1, CD38, JAK2, PDE8B, PDGFRB, MAP2K1, SYK, STAT3, BRAF, ESR1, ESR2, MAPK10, AR, CDK4, KIT, PDE5A, ATM, RAF1, MET	135	1240	19734	4.36176	1.13743e-10	9.48663e-12	8.39383e-12
GOTERM_BP_DIRECT	GO:0001934~positive regulation of protein phosphorylation	18	13.2353	5.15428e-14	NTRK2, CSF1R, APP, HSP90AA1, FLT4, INSR, LRRK2, BRAF, PSEN1, F2, SIRT1, MMP9, EGFR, ERBB2, KDR, ABL1, AKT1, RAF1	135	206	19734	12.7728	1.24768e-10	9.60281e-12	8.49663e-12
GOTERM_BP_DIRECT	GO:0034614~cellular response to reactive oxygen species	12	8.82353	5.57664e-14	PDGFRA, MAPK8, MMP2, LRRK2, MMP3, MAPK1, AKT1, ATM, MAPT, MMP9, EGFR, MAPK3	135	53	19734	33.0969	1.34986e-10	9.64759e-12	8.53624e-12
GOTERM_BP_DIRECT	GO:0010628~positive regulation of gene expression	24	17.6471	5.48077e-13	RET, NTRK2, GSK3B, APP, MAP2K1, CASR, GCGR, AVPR2, STAT3, PIK3CD, BRAF, PTPN22, PIK3CB, PSEN1, F3, MTOR, SLC6A4, AR, MAPK8, ERBB2, TLR9, AKT1, ATM, LDLR	135	509	19734	6.89247	1.32754e-09	8.84962e-11	7.8302e-11
GOTERM_BP_DIRECT	GO:0009410~response to xenobiotic stimulus	18	13.2353	1.57729e-12	RET, HSP90AA1, ABCB1, MAOB, SRC, MMP2, DNMT3A, HTR2A, PTGS2, SLC6A3, SLC6A4, SLC22A12, ADAM17, CDK4, CASP3, ABL1, CD38, DRD2	135	254	19734	10.3591	3.82021e-09	2.38762e-10	2.11258e-10
GOTERM_BP_DIRECT	GO:0008284~positive regulation of cell population proliferation	23	16.9118	3.96118e-12	PDGFRB, PDGFRA, NTRK2, CSF1R, CASR, FLT3, FLT4, INSR, AVPR2, HTR2A, F2, SIRT1, PRKCZ, EGFR, SMARCA4, IGF1R, AR, ADAM17, CDK4, ERBB2, KDR, JAK2, EZH2	135	506	19734	6.64444	9.59394e-09	5.64351e-10	4.99341e-10
GOTERM_BP_DIRECT	GO:0032496~response to lipopolysaccharide	14	10.2941	1.13672e-11	MAOB, NOS2, PTPN22, PTGS2, MPO, SELE, ADAM17, TH, CNR1, CASP3, CYP1A1, ALPL, JAK2, ELANE	135	139	19734	14.7229	2.75315e-08	1.52953e-09	1.35333e-09
GOTERM_BP_DIRECT	GO:0043066~negative regulation of apoptotic process	22	16.1765	3.17832e-11	GSK3B, CSF1R, SRC, FLT4, PSEN2, AKR1B1, BRAF, PIK3R1, PSEN1, MPO, SIRT1, PRKCZ, MMP9, EGFR, MTOR, IGF1R, MAPK8, ERBB2, KDR, AKT1, CD38, RAF1	135	507	19734	6.34302	7.6979e-08	4.05153e-09	3.58482e-09
GOTERM_BP_DIRECT	GO:0048009~insulin-like growth factor receptor signaling pathway	9	6.61765	3.35629e-11	AR, MAP2K1, PIK3CA, MAPK1, AKT1, PIK3R1, RAF1, IGF1R, MAPK3	135	32	19734	41.1125	8.12894e-08	4.06447e-09	3.59626e-09
GOTERM_BP_DIRECT	GO:0043406~positive regulation of MAP kinase activity	10	7.35294	1.14206e-10	PDGFRB, FLT3, INSR, LRRK2, ERBB2, KIT, EGFR, ELANE, PIK3CG, EZH2	135	55	19734	26.5778	2.76607e-07	1.31718e-08	1.16545e-08
GOTERM_BP_DIRECT	GO:0043491~phosphatidylinositol 3-kinase/protein kinase B signal transduction	11	8.08824	1.26184e-10	PIK3CA, ERBB2, STAT3, PIK3CD, AKT1, PIK3CB, HTR2A, PIK3R1, DRD2, PIK3CG, IGF1R	135	78	19734	20.6148	3.05619e-07	1.38917e-08	1.22915e-08
GOTERM_BP_DIRECT	GO:0045937~positive regulation of phosphate metabolic process	6	4.41176	2.78204e-10	PDGFRB, CSF1R, FLT3, FLT4, KIT, KDR	135	7	19734	125.295	6.7381e-07	2.92961e-08	2.59214e-08
GOTERM_BP_DIRECT	GO:0032355~response to estradiol	11	8.08824	3.39172e-10	TH, CASP3, STAT3, DNMT3A, CD38, CYP1B1, PTGS2, ESR1, CYP19A1, EZH2, SLC6A4	135	86	19734	18.6972	8.21473e-07	3.42281e-08	3.02852e-08
GOTERM_BP_DIRECT	GO:0010629~negative regulation of gene expression	17	12.5	3.58232e-10	CCR1, GSK3B, APP, NOS2, SRC, STAT3, PTPN22, PSEN1, ESR1, SIRT1, TERT, PIK3CA, KDR, AKT1, MAPT, XDH, LDLR	135	310	19734	8.0162	8.67639e-07	3.47056e-08	3.07077e-08
GOTERM_BP_DIRECT	GO:1904646~cellular response to amyloid-beta	9	6.61765	6.38773e-10	BACE1, GSK3B, APP, CDK5, PARP1, ADRB2, PSEN1, ICAM1, IGF1R	135	45	19734	29.2356	1.54711e-06	5.95042e-08	5.26496e-08
GOTERM_BP_DIRECT	GO:0048538~thymus development	9	6.61765	1.09932e-09	MAP2K1, ABL1, MAPK1, BRAF, ATM, PSEN1, TYR, RAF1, MAPK3	135	48	19734	27.4083	2.66255e-06	9.86131e-08	8.72535e-08
GOTERM_BP_DIRECT	GO:0008286~insulin receptor signaling pathway	10	7.35294	1.22076e-09	GSK3B, PTPN1, PIK3CA, INSR, MAPK1, AKT1, PIK3R1, RAF1, IGF1R, MAPK3	135	71	19734	20.5884	2.95667e-06	1.05596e-07	9.34316e-08
GOTERM_BP_DIRECT	GO:0032760~positive regulation of tumor necrosis factor production	11	8.08824	4.67066e-09	APP, ADAM17, PTPRC, SYK, LRRK2, STAT3, TLR9, PTPN11, PSEN1, PIK3R1, JAK2	135	112	19734	14.3567	1.13123e-05	3.9008e-07	3.45145e-07
GOTERM_BP_DIRECT	GO:0042593~glucose homeostasis	11	8.08824	5.55283e-09	MTNR1B, CNR1, ALOX5, GCGR, HNF4A, INSR, STAT3, AKT1, PTPN11, PYGL, GCK	135	114	19734	14.1049	1.34489e-05	4.48298e-07	3.96657e-07
GOTERM_BP_DIRECT	GO:0006979~response to oxidative stress	11	8.08824	1.16247e-08	APP, MMP14, MAPK8, LRRK2, ABL1, AKT1, PSEN1, PTGS2, MPO, SIRT1, PTGS1	135	123	19734	13.0728	2.81546e-05	9.08227e-07	8.03604e-07
GOTERM_BP_DIRECT	GO:0032869~cellular response to insulin stimulus	10	7.35294	1.52884e-08	SLC22A12, PIK3CA, PARP1, SRC, INSR, AKT1, PIK3R1, PRKCZ, GCK, MTOR	135	94	19734	15.5508	3.70277e-05	1.15714e-06	1.02384e-06
GOTERM_BP_DIRECT	GO:0031401~positive regulation of protein modification process	6	4.41176	1.65003e-08	PDGFRB, CSF1R, FLT3, FLT4, KIT, KDR	135	13	19734	67.4667	3.9963e-05	1.17541e-06	1.04001e-06
GOTERM_BP_DIRECT	GO:0048584~positive regulation of response to stimulus	6	4.41176	1.65003e-08	PDGFRB, CSF1R, FLT3, FLT4, KDR, MTOR	135	13	19734	67.4667	3.9963e-05	1.17541e-06	1.04001e-06
GOTERM_BP_DIRECT	GO:0038083~peptidyl-tyrosine autophosphorylation	6	4.41176	2.55275e-08	ALK, ABL1, KDR, EGFR, IGF1R, MAPK3	135	14	19734	62.6476	6.18256e-05	1.7665e-06	1.56301e-06
GOTERM_BP_DIRECT	GO:0001666~response to hypoxia	12	8.82353	3.50168e-08	MMP14, ADAM17, NOS2, TH, CASP3, MMP2, PSEN2, CYP1A1, CD38, ATM, DRD2, SLC6A4	135	177	19734	9.91036	8.48071e-05	2.35585e-06	2.08447e-06
GOTERM_BP_DIRECT	GO:0014044~Schwann cell development	6	4.41176	3.80828e-08	MAP2K1, CDK5, ERBB2, MAPK1, RAF1, MAPK3	135	15	19734	58.4711	9.22322e-05	2.49288e-06	2.20571e-06
GOTERM_BP_DIRECT	GO:0045907~positive regulation of vasoconstriction	7	5.14706	5.60946e-08	CASR, AVPR2, ABL1, CD38, HTR2A, PTGS2, EGFR	135	31	19734	33.0079	0.000135852	3.57529e-06	3.16344e-06
GOTERM_BP_DIRECT	GO:0048661~positive regulation of smooth muscle cell proliferation	8	5.88235	7.71857e-08	PDGFRB, PIK3CA, AKT1, PIK3R1, PTGS2, EGFR, ELANE, IGF1R	135	54	19734	21.656	0.000186926	4.79343e-06	4.24125e-06
GOTERM_BP_DIRECT	GO:0071276~cellular response to cadmium ion	7	5.14706	1.2094e-07	MAPK8, CYP1A2, MAPK1, AKT1, MMP9, EGFR, MAPK3	135	35	19734	29.2356	0.000292874	7.32291e-06	6.47936e-06
GOTERM_BP_DIRECT	GO:0038133~ERBB2-ERBB3 signaling pathway	5	3.67647	2.49443e-07	MAP2K1, ERBB2, MAPK1, RAF1, MAPK3	135	9	19734	81.2099	0.000603969	1.47354e-05	1.3038e-05
GOTERM_BP_DIRECT	GO:0043525~positive regulation of neuron apoptotic process	8	5.88235	2.85184e-07	BACE1, GSK3B, CDK5, CASP3, ABL1, ATM, HTR2A, NR3C1	135	65	19734	17.9911	0.000690477	1.64456e-05	1.45512e-05
GOTERM_BP_DIRECT	GO:0035094~response to nicotine	7	5.14706	3.75929e-07	CNR1, CASP3, MMP2, MAPK1, DRD2, SLC6A3, IGF1R	135	42	19734	24.363	0.000910085	2.11744e-05	1.87352e-05
GOTERM_BP_DIRECT	GO:0045429~positive regulation of nitric oxide biosynthetic process	7	5.14706	5.00277e-07	HSP90AA1, INSR, AKT1, PIK3CB, JAK2, PTGS2, ESR1	135	44	19734	23.2556	0.00121094	2.7538e-05	2.43658e-05
GOTERM_BP_DIRECT	GO:0060020~Bergmann glial cell differentiation	5	3.67647	6.46441e-07	MAP2K1, ABL1, MAPK1, PTPN11, MAPK3	135	11	19734	66.4444	0.00156446	3.47929e-05	3.07849e-05
GOTERM_BP_DIRECT	GO:0051247~positive regulation of protein metabolic process	6	4.41176	7.85616e-07	APP, MAPK8, NR1H2, NR1H3, AKT1, MTOR	135	26	19734	33.7333	0.00190095	4.13644e-05	3.65995e-05
GOTERM_BP_DIRECT	GO:0008542~visual learning	7	5.14706	1.08923e-06	APP, CDK5, KIT, BRAF, HMGCR, DRD2, PDE8B	135	50	19734	20.4649	0.00263464	5.61301e-05	4.96642e-05
GOTERM_BP_DIRECT	GO:0006954~inflammatory response	15	11.0294	1.11995e-06	CCR1, CSF1R, NOS2, PLA2G2A, STAT3, PIK3CD, SELE, PRKCZ, MTOR, PIK3CG, IKBKB, KIT, TLR9, NOX4, AKT1	135	422	19734	5.19589	0.00270885	5.63044e-05	4.98185e-05
GOTERM_BP_DIRECT	GO:0019221~cytokine-mediated signaling pathway	10	7.35294	1.13911e-06	CCR1, CSF1R, FLT3, STAT3, KIT, AKT1, PTPN11, PIK3R1, JAK2, F3	135	155	19734	9.43082	0.00275512	5.63044e-05	4.98185e-05
GOTERM_BP_DIRECT	GO:0018105~peptidyl-serine phosphorylation	10	7.35294	1.26837e-06	IKBKB, GSK3B, MAPK8, CDK5, LRRK2, MAPK1, AKT1, ATM, PRKCZ, MTOR	135	157	19734	9.31069	0.00306727	6.14397e-05	5.43622e-05
GOTERM_BP_DIRECT	GO:0035556~intracellular signal transduction	15	11.0294	1.47535e-06	GSK3B, SYK, SRC, LRRK2, PSEN2, PTPN11, PSEN1, PRKCZ, KIT, ERBB2, AKT1, MAPK1, JAK2, DRD2, MAPK3	135	432	19734	5.07562	0.00356693	7.00648e-05	6.19938e-05
GOTERM_BP_DIRECT	GO:0008285~negative regulation of cell population proliferation	15	11.0294	1.5575e-06	BCHE, CSF1R, APP, MAP2K1, PBRM1, AVPR2, STAT3, PTGS2, AR, HNF4A, CYP1B1, NOX4, JAK2, RAF1, DRD2	135	434	19734	5.05223	0.00376515	7.25434e-05	6.41868e-05
GOTERM_BP_DIRECT	GO:0050852~T cell receptor signaling pathway	9	6.61765	1.84236e-06	IKBKB, PTPRC, PIK3CA, ABL1, MAPK1, PIK3CD, BRAF, PTPN22, PSEN1	135	122	19734	10.7836	0.00445226	8.41924e-05	7.4494e-05
GOTERM_BP_DIRECT	GO:0007613~memory	8	5.88235	2.11478e-06	TH, CNR1, INSR, MAPT, HTR2A, PSEN1, PTGS2, SLC6A4	135	87	19734	13.4416	0.00510891	9.48519e-05	8.39255e-05
GOTERM_BP_DIRECT	GO:0030307~positive regulation of cell growth	8	5.88235	2.28465e-06	MMP14, ADAM17, ERBB2, CD38, AKT1, F2, EGFR, MTOR	135	88	19734	13.2889	0.00551814	0.000100608	8.90182e-05
GOTERM_BP_DIRECT	GO:0000165~MAPK cascade	9	6.61765	2.3491e-06	RET, AR, MAP2K1, PTPRC, LRRK2, BRAF, RAF1, EGFR, MAPK3	135	126	19734	10.4413	0.00567338	0.000101599	8.98951e-05
GOTERM_BP_DIRECT	GO:0007173~epidermal growth factor receptor signaling pathway	7	5.14706	2.39248e-06	PIK3CA, SRC, ABL1, AKT1, BRAF, PTPN11, EGFR	135	57	19734	17.9517	0.00577785	0.00010166	8.9949e-05
GOTERM_BP_DIRECT	GO:1900034~regulation of cellular response to heat	5	3.67647	2.61806e-06	GSK3B, ATM, MAPT, SIRT1, MTOR	135	15	19734	48.7259	0.0063209	0.000109143	9.65702e-05
GOTERM_BP_DIRECT	GO:0030183~B cell differentiation	8	5.88235	2.65872e-06	ADAM17, PTPRC, SYK, FLT3, KIT, PIK3CD, PIK3R1, EZH2	135	90	19734	12.9936	0.00641875	0.000109143	9.65702e-05
GOTERM_BP_DIRECT	GO:1902895~positive regulation of miRNA transcription	7	5.14706	3.24616e-06	AR, TERT, NR1H2, STAT3, NR3C1, EGFR, SMARCA4	135	60	19734	17.0541	0.00783139	0.000131037	0.000115942
GOTERM_BP_DIRECT	GO:0045944~positive regulation of transcription by RNA polymerase II	25	18.3824	3.6533e-06	APP, ADRB2, PIK3R1, NR3C1, EGFR, IKBKB, HNF4A, ABL1, AKT1, JAK2, DRD2, MAPK3, PARP1, NR1H2, STAT3, NR1H3, ESR1, SIRT1, ESR2, SMARCA4, AR, TLR9, ATM, RAF1, MET	135	1256	19734	2.90959	0.00880928	0.000145054	0.000128345
GOTERM_BP_DIRECT	GO:0042448~progesterone metabolic process	5	3.67647	4.51693e-06	CYP2D6, CYP1A2, CYP1A1, CYP1B1, CYP17A1	135	17	19734	42.9935	0.0108804	0.000176452	0.000156126
GOTERM_BP_DIRECT	GO:0071230~cellular response to amino acid stimulus	7	5.14706	4.75457e-06	NTRK2, PDGFRA, MMP2, MMP3, DNMT3A, EGFR, MTOR	135	64	19734	15.9882	0.0114496	0.000182787	0.000161731
GOTERM_BP_DIRECT	GO:0010595~positive regulation of endothelial cell migration	7	5.14706	5.69827e-06	FLT4, ABL1, KDR, PIK3CD, AKT1, PIK3CB, PIK3CG	135	66	19734	15.5037	0.0137065	0.000211996	0.000187576
GOTERM_BP_DIRECT	GO:0120162~positive regulation of cold-induced thermogenesis	8	5.88235	5.75337e-06	ACHE, SYK, ALPL, ADRB1, ADRB2, JAK2, SMARCA4, IGF1R	135	101	19734	11.5784	0.0138381	0.000211996	0.000187576
GOTERM_BP_DIRECT	GO:0042446~hormone biosynthetic process	5	3.67647	5.77694e-06	CYP2D6, CYP1A2, CYP1A1, CYP1B1, CYP17A1	135	18	19734	40.6049	0.0138944	0.000211996	0.000187576
GOTERM_BP_DIRECT	GO:0042752~regulation of circadian rhythm	7	5.14706	6.22411e-06	MAPK10, GSK3B, MAPK8, HNF4A, NR1H3, MTOR, EZH2	135	67	19734	15.2723	0.0149618	0.000224997	0.000199079
GOTERM_BP_DIRECT	GO:0071222~cellular response to lipopolysaccharide	10	7.35294	6.36149e-06	MAPK8, NOS2, SRC, CDK4, MMP3, ABL1, TLR9, NR1H3, JAK2, MMP9	135	191	19734	7.65329	0.0152895	0.000226581	0.00020048
GOTERM_BP_DIRECT	GO:0007611~learning or memory	7	5.14706	6.78866e-06	APP, SRC, CASP3, MAPK1, MAPT, PSEN1, EGFR	135	68	19734	15.0477	0.0163078	0.000238292	0.000210842
GOTERM_BP_DIRECT	GO:0038084~vascular endothelial growth factor signaling pathway	5	3.67647	7.27899e-06	PIK3CA, FLT3, FLT4, KDR, PIK3CD	135	19	19734	38.4678	0.0174753	0.000251853	0.000222841
GOTERM_BP_DIRECT	GO:0043524~negative regulation of neuron apoptotic process	9	6.61765	9.0024e-06	NTRK2, TERT, PIK3CA, MTNR1B, KDR, BRAF, PSEN1, JAK2, SIRT1	135	151	19734	8.71258	0.0215679	0.000307096	0.00027172
GOTERM_BP_DIRECT	GO:0042307~positive regulation of protein import into nucleus	6	4.41176	9.31186e-06	HSP90AA1, PTPN22, PSEN1, PIK3R1, JAK2, PTGS2	135	42	19734	20.8825	0.022301	0.000313241	0.000277157
GOTERM_BP_DIRECT	GO:0033138~positive regulation of peptidyl-serine phosphorylation	7	5.14706	1.02693e-05	NTRK2, APP, AKT1, BRAF, RAF1, PTGS2, EGFR	135	73	19734	14.017	0.0245657	0.000338432	0.000299447
GOTERM_BP_DIRECT	GO:0001525~angiogenesis	11	8.08824	1.04381e-05	PDGFRB, MMP14, SYK, PIK3CA, FLT4, MMP2, KDR, CYP1B1, PTGS2, SIRT1, PIK3CG	135	257	19734	6.25664	0.0249643	0.000338432	0.000299447
GOTERM_BP_DIRECT	GO:0050796~regulation of insulin secretion	6	4.41176	1.04799e-05	NOS2, MTNR1B, CNR1, ALOX5, HNF4A, GCK	135	43	19734	20.3969	0.0250631	0.000338432	0.000299447
GOTERM_BP_DIRECT	GO:0036092~phosphatidylinositol-3-phosphate biosynthetic process	5	3.67647	1.35218e-05	PIK3CA, PIK3CD, ATM, PIK3CB, PIK3CG	135	22	19734	33.2222	0.0322196	0.000425323	0.000376329
GOTERM_BP_DIRECT	GO:0060324~face development	5	3.67647	1.35218e-05	MAP2K1, MAPK1, BRAF, RAF1, MAPK3	135	22	19734	33.2222	0.0322196	0.000425323	0.000376329
GOTERM_BP_DIRECT	GO:0022617~extracellular matrix disassembly	6	4.41176	1.46821e-05	MMP14, MMP1, MMP2, MMP3, MMP9, ELANE	135	46	19734	19.0667	0.0349354	0.000455897	0.000403381
GOTERM_BP_DIRECT	GO:0045821~positive regulation of glycolytic process	5	3.67647	1.62825e-05	APP, INSR, HTR2A, PSEN1, MTOR	135	23	19734	31.7778	0.0386691	0.000499194	0.00044169
GOTERM_BP_DIRECT	GO:2000641~regulation of early endosome to late endosome transport	4	2.94118	1.67227e-05	MAP2K1, SRC, MAPK1, MAPK3	135	8	19734	73.0889	0.0396934	0.000506279	0.000447959
GOTERM_BP_DIRECT	GO:0045861~negative regulation of proteolysis	5	3.67647	1.94364e-05	CDK5, NR1H2, NR1H3, AKT1, F2	135	24	19734	30.4537	0.0459846	0.000581173	0.000514225
GOTERM_BP_DIRECT	GO:0050673~epithelial cell proliferation	6	4.41176	2.22058e-05	AR, KIT, KDR, PSEN1, DRD2, EGFR	135	50	19734	17.5413	0.0523622	0.000655882	0.000580329
GOTERM_BP_DIRECT	GO:0050731~positive regulation of peptidyl-tyrosine phosphorylation	7	5.14706	2.30703e-05	PTPRC, SYK, SRC, ABL1, PTPN11, HTR2A, MTOR	135	84	19734	12.1815	0.0543444	0.000673207	0.000595657
GOTERM_BP_DIRECT	GO:0042981~regulation of apoptotic process	10	7.35294	2.44144e-05	ALK, HSP90AA1, CDK5, FLT3, ABL1, AKT1, ATM, JAK2, RAF1, SIRT1	135	226	19734	6.46804	0.057418	0.000703947	0.000622857
GOTERM_BP_DIRECT	GO:0045893~positive regulation of DNA-templated transcription	17	12.5	2.74576e-05	KCNH2, RET, MAP2K1, NR1H2, INSR, STAT3, NR1H3, PSEN1, ESR1, EGFR, ESR2, SMARCA4, IKBKB, AR, HNF4A, AKT1, CD38	135	713	19734	3.4853	0.06434	0.000782379	0.000692254
GOTERM_BP_DIRECT	GO:0008203~cholesterol metabolic process	7	5.14706	2.81881e-05	CYP27A1, LIPE, APP, CYP24A1, CYP2D6, CYP1A2, LDLR	135	87	19734	11.7614	0.0659941	0.000784731	0.000694335
GOTERM_BP_DIRECT	GO:0016485~protein processing	7	5.14706	2.81881e-05	BACE1, MMP14, ADAM17, CASP3, PSEN2, PSEN1, F3	135	87	19734	11.7614	0.0659941	0.000784731	0.000694335
GOTERM_BP_DIRECT	GO:0042572~retinol metabolic process	6	4.41176	3.24322e-05	LIPE, CYP2D6, CYP1A2, CYP1A1, AKR1B1, CYP1B1	135	54	19734	16.242	0.0755461	0.000892623	0.000789798
GOTERM_BP_DIRECT	GO:0018107~peptidyl-threonine phosphorylation	6	4.41176	3.54822e-05	GSK3B, MAPK8, CDK5, LRRK2, MAPK1, AKT1	135	55	19734	15.9467	0.0823501	0.000965593	0.000854363
GOTERM_BP_DIRECT	GO:0090398~cellular senescence	6	4.41176	4.22457e-05	MAPK10, MAP2K1, MAPK8, ABL1, ATM, IGF1R	135	57	19734	15.3871	0.0972604	0.00113688	0.00100592
GOTERM_BP_DIRECT	GO:0071492~cellular response to UV-A	4	2.94118	4.85411e-05	MMP1, MMP2, MMP3, MMP9	135	11	19734	53.1556	0.110921	0.00129194	0.00114312
GOTERM_BP_DIRECT	GO:0007612~learning	6	4.41176	4.99662e-05	NTRK2, BCHE, APP, TH, INSR, PTGS2	135	59	19734	14.8655	0.113985	0.00131541	0.00116389
GOTERM_BP_DIRECT	GO:0030878~thyroid gland development	5	3.67647	5.54721e-05	MAP2K1, MAPK1, BRAF, RAF1, MAPK3	135	31	19734	23.5771	0.125722	0.00144466	0.00127824
GOTERM_BP_DIRECT	GO:0050853~B cell receptor signaling pathway	6	4.41176	5.87343e-05	PTPRC, SYK, ABL1, CD38, MAPK1, PIK3CD	135	61	19734	14.3781	0.132603	0.00151335	0.00133902
GOTERM_BP_DIRECT	GO:0008210~estrogen metabolic process	5	3.67647	6.30641e-05	PDGFRA, CYP2D6, CYP1A2, CYP1A1, CYP1B1	135	32	19734	22.8403	0.141652	0.0016078	0.00142259
GOTERM_BP_DIRECT	GO:0030518~nuclear receptor-mediated steroid hormone signaling pathway	4	2.94118	6.43999e-05	AR, NR3C1, ESR1, NR3C2	135	12	19734	48.7259	0.144425	0.00162476	0.00143759
GOTERM_BP_DIRECT	GO:0042127~regulation of cell population proliferation	8	5.88235	6.57721e-05	ALK, NOS2, STAT3, KIT, BRAF, SIRT1, EZH2, PTGS1	135	147	19734	7.95525	0.147264	0.00164227	0.00145309
GOTERM_BP_DIRECT	GO:0048008~platelet-derived growth factor receptor signaling pathway	5	3.67647	7.13863e-05	PDGFRB, PDGFRA, SRC, PTPN11, JAK2	135	33	19734	22.1481	0.158781	0.00176426	0.00156103
GOTERM_BP_DIRECT	GO:0032757~positive regulation of interleukin-8 production	6	4.41176	7.40592e-05	SYK, NOS2, STAT3, TLR9, F3, ELANE	135	64	19734	13.7042	0.16421	0.00181183	0.00160312
GOTERM_BP_DIRECT	GO:0030522~intracellular receptor signaling pathway	5	3.67647	8.04803e-05	AR, NR1H2, HNF4A, STAT3, NR1H3	135	34	19734	21.4967	0.177109	0.00192993	0.00170762
GOTERM_BP_DIRECT	GO:0042220~response to cocaine	5	3.67647	8.04803e-05	HSP90AA1, CNR1, DNMT3A, DRD2, SLC6A3	135	34	19734	21.4967	0.177109	0.00192993	0.00170762
GOTERM_BP_DIRECT	GO:0048771~tissue remodeling	4	2.94118	0.000105497	MMP14, MMP2, CYP1A1, F2	135	14	19734	41.7651	0.225492	0.00248072	0.00219495
GOTERM_BP_DIRECT	GO:0042987~amyloid precursor protein catabolic process	4	2.94118	0.000105497	BACE1, ADAM17, PSEN2, PSEN1	135	14	19734	41.7651	0.225492	0.00248072	0.00219495
GOTERM_BP_DIRECT	GO:0046326~positive regulation of glucose import	5	3.67647	0.000112821	TERT, INSR, AKT1, PTPN11, PIK3R1	135	37	19734	19.7538	0.239111	0.0026249	0.00232253
GOTERM_BP_DIRECT	GO:0060079~excitatory postsynaptic potential	6	4.41176	0.000113796	GSK3B, CDK5, LRRK2, AKT1, DRD2, MET	135	70	19734	12.5295	0.240906	0.0026249	0.00232253
GOTERM_BP_DIRECT	GO:0008584~male gonad development	7	5.14706	0.000116285	AR, MMP14, INSR, KIT, TLR9, CYP1B1, ESR1	135	112	19734	9.13611	0.245468	0.00265699	0.00235092
GOTERM_BP_DIRECT	GO:0050850~positive regulation of calcium-mediated signaling	5	3.67647	0.000125433	PDGFRB, PDGFRA, APP, PTPRC, SYK	135	38	19734	19.2339	0.262005	0.00276354	0.00244519
GOTERM_BP_DIRECT	GO:2000352~negative regulation of endothelial cell apoptotic process	5	3.67647	0.000125433	TERT, ABL1, KDR, BRAF, ICAM1	135	38	19734	19.2339	0.262005	0.00276354	0.00244519
GOTERM_BP_DIRECT	GO:0071392~cellular response to estradiol stimulus	5	3.67647	0.000125433	MMP2, ESR1, ESR2, EGFR, IGF1R	135	38	19734	19.2339	0.262005	0.00276354	0.00244519
GOTERM_BP_DIRECT	GO:0001938~positive regulation of endothelial cell proliferation	6	4.41176	0.000130134	FLT4, KDR, PIK3CD, AKT1, SIRT1, F3	135	72	19734	12.1815	0.270361	0.00276354	0.00244519
GOTERM_BP_DIRECT	GO:0030163~protein catabolic process	6	4.41176	0.000130134	MMP14, CASP3, MMP2, MMP3, ELANE, MTOR	135	72	19734	12.1815	0.270361	0.00276354	0.00244519
GOTERM_BP_DIRECT	GO:0021766~hippocampus development	6	4.41176	0.000130134	ALK, GSK3B, CDK5, CASP3, EZH2, IGF1R	135	72	19734	12.1815	0.270361	0.00276354	0.00244519
GOTERM_BP_DIRECT	GO:0030182~neuron differentiation	8	5.88235	0.000130606	NTRK2, MAP2K1, CDK5, CASP3, ERBB2, DNMT3A, ABL1, MET	135	164	19734	7.13062	0.271195	0.00276354	0.00244519
GOTERM_BP_DIRECT	GO:0016242~negative regulation of macroautophagy	4	2.94118	0.000131217	PIK3CA, LRRK2, AKT1, MTOR	135	15	19734	38.9807	0.272272	0.00276354	0.00244519
GOTERM_BP_DIRECT	GO:0048011~neurotrophin TRK receptor signaling pathway	4	2.94118	0.000131217	SRC, CASP3, PTPN11, RAF1	135	15	19734	38.9807	0.272272	0.00276354	0.00244519
GOTERM_BP_DIRECT	GO:0002679~respiratory burst involved in defense response	3	2.20588	0.000136687	PIK3CD, MPO, PIK3CG	135	3	19734	146.178	0.281852	0.00282954	0.0025036
GOTERM_BP_DIRECT	GO:0021697~cerebellar cortex formation	3	2.20588	0.000136687	MAP2K1, CDK5, PTPN11	135	3	19734	146.178	0.281852	0.00282954	0.0025036
GOTERM_BP_DIRECT	GO:0001541~ovarian follicle development	5	3.67647	0.000139036	MMP14, MMP2, KIT, KDR, ATM	135	39	19734	18.7407	0.285927	0.00285378	0.00252504
GOTERM_BP_DIRECT	GO:0048148~behavioral response to cocaine	4	2.94118	0.000160696	CDK5, HTR2A, DRD2, SLC6A4	135	16	19734	36.5444	0.322427	0.00327064	0.00289388
GOTERM_BP_DIRECT	GO:0030574~collagen catabolic process	5	3.67647	0.000169398	MMP14, MMP1, MMP2, MMP3, MMP9	135	41	19734	17.8266	0.336559	0.00339075	0.00300016
GOTERM_BP_DIRECT	GO:0030217~T cell differentiation	5	3.67647	0.000169398	PTPRC, KIT, PIK3CD, PTPN22, PIK3R1	135	41	19734	17.8266	0.336559	0.00339075	0.00300016
GOTERM_BP_DIRECT	GO:0006805~xenobiotic metabolic process	7	5.14706	0.000177742	BCHE, ABCB1, CYP2D6, HNF4A, CYP1A2, CYP1A1, CYP1B1	135	121	19734	8.45657	0.349835	0.00352861	0.00312214
GOTERM_BP_DIRECT	GO:2000573~positive regulation of DNA biosynthetic process	4	2.94118	0.000194163	PDGFRB, CYP1B1, NOX4, HTR2A	135	17	19734	34.3948	0.375191	0.00382328	0.00338286
GOTERM_BP_DIRECT	GO:0048511~rhythmic process	6	4.41176	0.000201819	MAPK10, MAPK8, CDK5, HNF4A, MTOR, EZH2	135	79	19734	11.1021	0.386672	0.00391045	0.00345999
GOTERM_BP_DIRECT	GO:0071333~cellular response to glucose stimulus	6	4.41176	0.000201819	CASR, PIK3CA, TH, NOX4, ICAM1, IGF1R	135	79	19734	11.1021	0.386672	0.00391045	0.00345999
GOTERM_BP_DIRECT	GO:0031295~T cell costimulation	5	3.67647	0.000204276	PIK3CA, SRC, AKT1, PTPN11, MTOR	135	43	19734	16.9974	0.390312	0.00392665	0.00347432
GOTERM_BP_DIRECT	GO:0048143~astrocyte activation	4	2.94118	0.00023184	APP, MAPT, PSEN1, EGFR	135	18	19734	32.484	0.429694	0.0044214	0.00391208
GOTERM_BP_DIRECT	GO:0051402~neuron apoptotic process	6	4.41176	0.000240398	APP, CDK5, CASP3, ABL1, ATM, PSEN1	135	82	19734	10.6959	0.441396	0.00454879	0.0040248
GOTERM_BP_DIRECT	GO:0006974~DNA damage response	10	7.35294	0.000253179	PARP1, CASP3, ABL1, MAPK1, ATM, MAPT, PSEN1, SIRT1, MTOR, MAPK3	135	307	19734	4.76149	0.458427	0.00475349	0.00420592
GOTERM_BP_DIRECT	GO:0090170~regulation of Golgi inheritance	3	2.20588	0.000272156	MAP2K1, MAPK1, MAPK3	135	4	19734	109.633	0.482762	0.00502649	0.00444747
GOTERM_BP_DIRECT	GO:0009416~response to light stimulus	4	2.94118	0.000273946	MAPK10, MAPK8, TH, DRD2	135	19	19734	30.7743	0.484999	0.00502649	0.00444747
GOTERM_BP_DIRECT	GO:0033280~response to vitamin D	4	2.94118	0.000273946	CYP24A1, ALPL, TYR, PTGS2	135	19	19734	30.7743	0.484999	0.00502649	0.00444747
GOTERM_BP_DIRECT	GO:0045780~positive regulation of bone resorption	4	2.94118	0.000320692	MC4R, SYK, SRC, EGFR	135	20	19734	29.2356	0.540143	0.00583997	0.00516724
GOTERM_BP_DIRECT	GO:0007166~cell surface receptor signaling pathway	10	7.35294	0.000351115	CCR1, PTPRC, GCGR, ERBB2, MAPK1, ADRB2, F2, PRKCZ, MET, EGFR	135	321	19734	4.55382	0.57282	0.00634627	0.00561522
GOTERM_BP_DIRECT	GO:0043065~positive regulation of apoptotic process	10	7.35294	0.000359165	MAPK8, CNR1, SRC, ABL1, CYP1B1, ATM, PSEN1, PTGS2, SIRT1, MMP9	135	322	19734	4.53968	0.581071	0.00644369	0.00570141
GOTERM_BP_DIRECT	GO:0007188~adenylate cyclase-modulating G protein-coupled receptor signaling pathway	5	3.67647	0.000367468	MC4R, CNR1, GCGR, AVPR2, ADRB2	135	50	19734	14.6178	0.589415	0.0065339	0.00578124
GOTERM_BP_DIRECT	GO:0046628~positive regulation of insulin receptor signaling pathway	4	2.94118	0.000372287	SRC, PTPN11, SIRT1, PRKCZ	135	21	19734	27.8434	0.59418	0.0065339	0.00578124
GOTERM_BP_DIRECT	GO:0042759~long-chain fatty acid biosynthetic process	4	2.94118	0.000372287	CYP2D6, ALOX5, CYP1A2, CYP1A1	135	21	19734	27.8434	0.59418	0.0065339	0.00578124
GOTERM_BP_DIRECT	GO:0071456~cellular response to hypoxia	7	5.14706	0.000421348	CASR, TERT, SRC, DNMT3A, PTGS2, SIRT1, MTOR	135	142	19734	7.20595	0.639665	0.00726488	0.00642801
GOTERM_BP_DIRECT	GO:0097009~energy homeostasis	5	3.67647	0.000427468	ALK, MAPK8, PIK3CA, STAT3, SIRT1	135	52	19734	14.0556	0.644968	0.00726488	0.00642801
GOTERM_BP_DIRECT	GO:0070371~ERK1 and ERK2 cascade	5	3.67647	0.000427468	MAP2K1, ABL1, MAPK1, BRAF, MAPK3	135	52	19734	14.0556	0.644968	0.00726488	0.00642801
GOTERM_BP_DIRECT	GO:0033554~cellular response to stress	4	2.94118	0.000428934	MAPK10, MAPK8, MAPK1, MAPK3	135	22	19734	26.5778	0.646227	0.00726488	0.00642801
GOTERM_BP_DIRECT	GO:0043473~pigmentation	4	2.94118	0.000428934	TH, KIT, TYR, DRD2	135	22	19734	26.5778	0.646227	0.00726488	0.00642801
GOTERM_BP_DIRECT	GO:0038127~ERBB signaling pathway	3	2.20588	0.000451573	ERBB2, MAPK1, PTPN11	135	5	19734	87.7067	0.665111	0.0075952	0.00672028
GOTERM_BP_DIRECT	GO:1900087~positive regulation of G1/S transition of mitotic cell cycle	5	3.67647	0.000459947	ADAM17, TERT, CYP1A1, AKT1, EGFR	135	53	19734	13.7904	0.671838	0.00763009	0.00675115
GOTERM_BP_DIRECT	GO:1904707~positive regulation of vascular associated smooth muscle cell proliferation	5	3.67647	0.000459947	TERT, SRC, MMP2, JAK2, MMP9	135	53	19734	13.7904	0.671838	0.00763009	0.00675115
GOTERM_BP_DIRECT	GO:1903076~regulation of protein localization to plasma membrane	4	2.94118	0.000490832	AR, MMP14, CDK5, PIK3R1	135	23	19734	25.4222	0.695501	0.00808667	0.00715514
GOTERM_BP_DIRECT	GO:0048146~positive regulation of fibroblast proliferation	5	3.67647	0.000494149	PDGFRA, CDK4, ABL1, ESR1, EGFR	135	54	19734	13.535	0.697938	0.00808667	0.00715514
GOTERM_BP_DIRECT	GO:0030325~adrenal gland development	4	2.94118	0.000558174	PDGFRA, INSR, CYP1B1, NR3C1	135	24	19734	24.363	0.741349	0.00895296	0.00792163
GOTERM_BP_DIRECT	GO:0051403~stress-activated MAPK cascade	4	2.94118	0.000558174	IKBKB, MAPK8, MAPK1, MAPK3	135	24	19734	24.363	0.741349	0.00895296	0.00792163
GOTERM_BP_DIRECT	GO:0038095~Fc-epsilon receptor signaling pathway	4	2.94118	0.000558174	MAPK10, IKBKB, MAPK8, SYK	135	24	19734	24.363	0.741349	0.00895296	0.00792163
GOTERM_BP_DIRECT	GO:0009612~response to mechanical stimulus	5	3.67647	0.000607594	MMP14, MAPK8, SRC, MMP2, MPO	135	57	19734	12.8226	0.770543	0.00968153	0.00856627
GOTERM_BP_DIRECT	GO:0043303~mast cell degranulation	4	2.94118	0.00063115	SYK, KIT, PIK3CD, PIK3CG	135	25	19734	23.3884	0.783275	0.00999114	0.00884022
GOTERM_BP_DIRECT	GO:0120041~positive regulation of macrophage proliferation	3	2.20588	0.000674343	CSF1R, MAPK1, MAPK3	135	6	19734	73.0889	0.804815	0.0105372	0.00932334
GOTERM_BP_DIRECT	GO:0035791~platelet-derived growth factor receptor-beta signaling pathway	3	2.20588	0.000674343	PDGFRB, PTPN1, ABL1	135	6	19734	73.0889	0.804815	0.0105372	0.00932334
GOTERM_BP_DIRECT	GO:0016477~cell migration	9	6.61765	0.00067874	SYK, PIK3CA, KDR, PIK3CD, PIK3CB, PRKCZ, MET, MMP9, PIK3CG	135	281	19734	4.68185	0.806885	0.0105379	0.00932398
GOTERM_BP_DIRECT	GO:0032755~positive regulation of interleukin-6 production	6	4.41176	0.000688519	APP, SYK, NOS2, STAT3, TLR9, PTPN11	135	103	19734	8.51521	0.811408	0.0105528	0.00933721
GOTERM_BP_DIRECT	GO:0007204~positive regulation of cytosolic calcium ion concentration	7	5.14706	0.000692423	CCR1, ABL1, CD38, HTR2A, JAK2, ESR1, PIK3CG	135	156	19734	6.55926	0.813184	0.0105528	0.00933721
GOTERM_BP_DIRECT	GO:0032024~positive regulation of insulin secretion	5	3.67647	0.000692775	CASR, CD38, F2, JAK2, GCK	135	59	19734	12.3879	0.813343	0.0105528	0.00933721
GOTERM_BP_DIRECT	GO:0002092~positive regulation of receptor internalization	4	2.94118	0.000709944	SYK, INSR, DRD2, SELE	135	26	19734	22.4889	0.820951	0.01068	0.00944975
GOTERM_BP_DIRECT	GO:0006509~membrane protein ectodomain proteolysis	4	2.94118	0.000709944	BACE1, ADAM17, PSEN2, PSEN1	135	26	19734	22.4889	0.820951	0.01068	0.00944975
GOTERM_BP_DIRECT	GO:0007584~response to nutrient	5	3.67647	0.000738387	CNR1, GCGR, CYP1B1, MTOR, SLC6A4	135	60	19734	12.1815	0.832878	0.0109716	0.00970775
GOTERM_BP_DIRECT	GO:0045597~positive regulation of cell differentiation	5	3.67647	0.000738387	GSK3B, AR, PBRM1, JAK2, SMARCA4	135	60	19734	12.1815	0.832878	0.0109716	0.00970775
GOTERM_BP_DIRECT	GO:0010507~negative regulation of autophagy	5	3.67647	0.000786082	STAT3, AKT1, PTPN22, MET, MTOR	135	61	19734	11.9818	0.851124	0.0116091	0.0102718
GOTERM_BP_DIRECT	GO:0045766~positive regulation of angiogenesis	7	5.14706	0.000870701	TERT, STAT3, KDR, CYP1B1, PIK3CD, SIRT1, F3	135	163	19734	6.27757	0.878733	0.0127808	0.0113086
GOTERM_BP_DIRECT	GO:0071549~cellular response to dexamethasone stimulus	4	2.94118	0.000885705	JAK2, NR3C1, EGFR, IGF1R	135	28	19734	20.8825	0.883064	0.0128776	0.0113942
GOTERM_BP_DIRECT	GO:0030168~platelet activation	5	3.67647	0.00088793	SYK, PIK3CA, SRC, PIK3CB, F2	135	63	19734	11.6014	0.883693	0.0128776	0.0113942
GOTERM_BP_DIRECT	GO:0006874~intracellular calcium ion homeostasis	6	4.41176	0.000926942	CCR1, CASR, PIK3CB, HTR2A, DRD2, ELANE	135	110	19734	7.97333	0.894188	0.0129658	0.0114722
GOTERM_BP_DIRECT	GO:1990384~hyaloid vascular plexus regression	3	2.20588	0.000939879	TH, DRD2, SLC6A3	135	7	19734	62.6476	0.897455	0.0129658	0.0114722
GOTERM_BP_DIRECT	GO:0051128~regulation of cellular component organization	3	2.20588	0.000939879	ADAM17, ABL1, MTOR	135	7	19734	62.6476	0.897455	0.0129658	0.0114722
GOTERM_BP_DIRECT	GO:1903573~negative regulation of response to endoplasmic reticulum stress	3	2.20588	0.000939879	NR1H2, ALOX5, NR1H3	135	7	19734	62.6476	0.897455	0.0129658	0.0114722
GOTERM_BP_DIRECT	GO:0002318~myeloid progenitor cell differentiation	3	2.20588	0.000939879	FLT3, KIT, BRAF	135	7	19734	62.6476	0.897455	0.0129658	0.0114722
GOTERM_BP_DIRECT	GO:0060440~trachea formation	3	2.20588	0.000939879	MAP2K1, MAPK1, MAPK3	135	7	19734	62.6476	0.897455	0.0129658	0.0114722
GOTERM_BP_DIRECT	GO:0071393~cellular response to progesterone stimulus	3	2.20588	0.000939879	SRC, CYP1B1, IGF1R	135	7	19734	62.6476	0.897455	0.0129658	0.0114722
GOTERM_BP_DIRECT	GO:0071287~cellular response to manganese ion	3	2.20588	0.000939879	BACE1, TH, LRRK2	135	7	19734	62.6476	0.897455	0.0129658	0.0114722
GOTERM_BP_DIRECT	GO:0042552~myelination	5	3.67647	0.000942188	MAP2K1, ERBB2, MAPK1, RAF1, MAPK3	135	64	19734	11.4201	0.898028	0.0129658	0.0114722
GOTERM_BP_DIRECT	GO:0001774~microglial cell activation	4	2.94118	0.000983019	APP, TLR9, MAPT, JAK2	135	29	19734	20.1625	0.907638	0.0134513	0.0119018
GOTERM_BP_DIRECT	GO:0048015~phosphatidylinositol-mediated signaling	4	2.94118	0.00108685	PIK3CA, PIK3CD, PIK3CB, PIK3CG	135	30	19734	19.4904	0.928193	0.0146241	0.0129395
GOTERM_BP_DIRECT	GO:0010592~positive regulation of lamellipodium assembly	4	2.94118	0.00108685	HSP90AA1, PIK3CA, PIK3R1, MTOR	135	30	19734	19.4904	0.928193	0.0146241	0.0129395
GOTERM_BP_DIRECT	GO:0071902~positive regulation of protein serine/threonine kinase activity	4	2.94118	0.00108685	MAP2K1, SRC, ADRB2, EZH2	135	30	19734	19.4904	0.928193	0.0146241	0.0129395
GOTERM_BP_DIRECT	GO:0007623~circadian rhythm	5	3.67647	0.00118266	NTRK2, GSK3B, NOS2, EGFR, SLC6A4	135	68	19734	10.7484	0.94308	0.0155059	0.0137197
GOTERM_BP_DIRECT	GO:0060291~long-term synaptic potentiation	5	3.67647	0.00118266	NTRK2, MAPK1, BRAF, HMGCR, PRKCZ	135	68	19734	10.7484	0.94308	0.0155059	0.0137197
GOTERM_BP_DIRECT	GO:0071466~cellular response to xenobiotic stimulus	5	3.67647	0.00118266	KCNH2, NOS2, TH, BRAF, EGFR	135	68	19734	10.7484	0.94308	0.0155059	0.0137197
GOTERM_BP_DIRECT	GO:0070301~cellular response to hydrogen peroxide	5	3.67647	0.00118266	SRC, ABL1, CYP1B1, SIRT1, EZH2	135	68	19734	10.7484	0.94308	0.0155059	0.0137197
GOTERM_BP_DIRECT	GO:0030198~extracellular matrix organization	7	5.14706	0.00118439	PDGFRA, APP, MMP14, MMP1, MMP2, MMP3, MMP9	135	173	19734	5.91471	0.943317	0.0155059	0.0137197
GOTERM_BP_DIRECT	GO:0034612~response to tumor necrosis factor	4	2.94118	0.00119735	CASP3, JAK2, PTGS2, SELE	135	31	19734	18.8616	0.945072	0.0155913	0.0137953
GOTERM_BP_DIRECT	GO:0010575~positive regulation of vascular endothelial growth factor production	4	2.94118	0.00131469	FLT4, STAT3, CYP1B1, PTGS2	135	32	19734	18.2722	0.958675	0.0168475	0.0149068
GOTERM_BP_DIRECT	GO:0099171~presynaptic modulation of chemical synaptic transmission	4	2.94118	0.00131469	BACE1, GSK3B, HTR2A, DRD2	135	32	19734	18.2722	0.958675	0.0168475	0.0149068
GOTERM_BP_DIRECT	GO:0007159~leukocyte cell-cell adhesion	4	2.94118	0.00131469	PTPRC, SYK, SELE, ICAM1	135	32	19734	18.2722	0.958675	0.0168475	0.0149068
GOTERM_BP_DIRECT	GO:0030225~macrophage differentiation	4	2.94118	0.00143902	CSF1R, PARP1, SIRT1, MMP9	135	33	19734	17.7185	0.969433	0.0183437	0.0162307
GOTERM_BP_DIRECT	GO:0009791~post-embryonic development	5	3.67647	0.00153992	CYP1A2, ABL1, ATM, PSEN1, MTOR	135	73	19734	10.0122	0.976069	0.0195063	0.0172593
GOTERM_BP_DIRECT	GO:0031663~lipopolysaccharide-mediated signaling pathway	4	2.94118	0.00157049	MAPK1, AKT1, PTPN22, MAPK3	135	34	19734	17.1974	0.977779	0.0195063	0.0172593
GOTERM_BP_DIRECT	GO:1990090~cellular response to nerve growth factor stimulus	4	2.94118	0.00157049	PARP1, AKT1, BRAF, MAPT	135	34	19734	17.1974	0.977779	0.0195063	0.0172593
GOTERM_BP_DIRECT	GO:0035987~endodermal cell differentiation	4	2.94118	0.00157049	MMP14, MAP2K1, MMP2, MMP9	135	34	19734	17.1974	0.977779	0.0195063	0.0172593
GOTERM_BP_DIRECT	GO:2000379~positive regulation of reactive oxygen species metabolic process	4	2.94118	0.00157049	PDGFRB, CYP1B1, F2, XDH	135	34	19734	17.1974	0.977779	0.0195063	0.0172593
GOTERM_BP_DIRECT	GO:0034205~amyloid-beta formation	3	2.20588	0.00159692	BACE1, PSEN2, PSEN1	135	9	19734	48.7259	0.979159	0.0196332	0.0173716
GOTERM_BP_DIRECT	GO:0006700~C21-steroid hormone biosynthetic process	3	2.20588	0.00159692	CYP27A1, CYP24A1, AKR1B1	135	9	19734	48.7259	0.979159	0.0196332	0.0173716
GOTERM_BP_DIRECT	GO:0051898~negative regulation of phosphatidylinositol 3-kinase/protein kinase B signal transduction	5	3.67647	0.00161945	MMP3, PIK3CB, DRD2, SIRT1, XDH	135	74	19734	9.87688	0.980267	0.0198096	0.0175277
GOTERM_BP_DIRECT	GO:0051966~regulation of synaptic transmission, glutamatergic	4	2.94118	0.00170925	CDK5, CNR1, LRRK2, PSEN1	135	35	19734	16.706	0.98413	0.0208031	0.0184067
GOTERM_BP_DIRECT	GO:0070372~regulation of ERK1 and ERK2 cascade	4	2.94118	0.00185545	SYK, ERBB2, HMGCR, EGFR	135	36	19734	16.242	0.988869	0.0223577	0.0197822
GOTERM_BP_DIRECT	GO:0055074~calcium ion homeostasis	4	2.94118	0.00185545	PSEN2, KDR, ALPL, PSEN1	135	36	19734	16.242	0.988869	0.0223577	0.0197822
GOTERM_BP_DIRECT	GO:0071260~cellular response to mechanical stimulus	5	3.67647	0.00187511	MAPK8, PTGS2, EGFR, IGF1R, MAPK3	135	77	19734	9.49206	0.989388	0.0224827	0.0198928
GOTERM_BP_DIRECT	GO:0060397~growth hormone receptor signaling pathway via JAK-STAT	3	2.20588	0.00198728	PTPN1, STAT3, JAK2	135	10	19734	43.8533	0.991917	0.023063	0.0204063
GOTERM_BP_DIRECT	GO:0006704~glucocorticoid biosynthetic process	3	2.20588	0.00198728	CYP27A1, CYP24A1, CYP17A1	135	10	19734	43.8533	0.991917	0.023063	0.0204063
GOTERM_BP_DIRECT	GO:0007220~Notch receptor processing	3	2.20588	0.00198728	ADAM17, PSEN2, PSEN1	135	10	19734	43.8533	0.991917	0.023063	0.0204063
GOTERM_BP_DIRECT	GO:0032872~regulation of stress-activated MAPK cascade	3	2.20588	0.00198728	MAP2K1, MAPK1, MAPK3	135	10	19734	43.8533	0.991917	0.023063	0.0204063
GOTERM_BP_DIRECT	GO:0001945~lymph vessel development	3	2.20588	0.00198728	SYK, FLT4, KDR	135	10	19734	43.8533	0.991917	0.023063	0.0204063
GOTERM_BP_DIRECT	GO:0150077~regulation of neuroinflammatory response	3	2.20588	0.00198728	MMP3, PTGS2, MMP9	135	10	19734	43.8533	0.991917	0.023063	0.0204063
GOTERM_BP_DIRECT	GO:0031333~negative regulation of protein-containing complex assembly	4	2.94118	0.00200921	GSK3B, SRC, RAF1, PRKCZ	135	37	19734	15.803	0.992336	0.023063	0.0204063
GOTERM_BP_DIRECT	GO:0070555~response to interleukin-1	4	2.94118	0.00200921	APP, SRC, CD38, SELE	135	37	19734	15.803	0.992336	0.023063	0.0204063
GOTERM_BP_DIRECT	GO:0048709~oligodendrocyte differentiation	4	2.94118	0.00200921	NTRK2, CDK5, ERBB2, MTOR	135	37	19734	15.803	0.992336	0.023063	0.0204063
GOTERM_BP_DIRECT	GO:0006919~activation of cysteine-type endopeptidase activity involved in apoptotic process	5	3.67647	0.00206029	RET, MAPT, JAK2, F3, XDH	135	79	19734	9.25176	0.993229	0.0235378	0.0208264
GOTERM_BP_DIRECT	GO:0030324~lung development	5	3.67647	0.0023612	HSD11B1, PDGFRA, MMP14, CYP1A2, EGFR	135	82	19734	8.91328	0.996739	0.0267966	0.0237098
GOTERM_BP_DIRECT	GO:0071356~cellular response to tumor necrosis factor	6	4.41176	0.00236766	IKBKB, CYP1B1, MAPK1, AKT1, SIRT1, MAPK3	135	136	19734	6.44902	0.996789	0.0267966	0.0237098
GOTERM_BP_DIRECT	GO:0050665~hydrogen peroxide biosynthetic process	3	2.20588	0.00241811	MAOB, CYP1A2, CYP1A1	135	11	19734	39.8667	0.997159	0.0272403	0.0241024
GOTERM_BP_DIRECT	GO:0051092~positive regulation of NF-kappaB transcription factor activity	6	4.41176	0.00244654	ALK, IKBKB, AR, STAT3, TLR9, PRKCZ	135	137	19734	6.40195	0.997349	0.027433	0.0242728
GOTERM_BP_DIRECT	GO:1900182~positive regulation of protein localization to nucleus	4	2.94118	0.00251724	PARP1, SRC, AKT1, F2	135	40	19734	14.6178	0.997767	0.0280957	0.0248592
GOTERM_BP_DIRECT	GO:0097267~omega-hydroxylase P450 pathway	3	2.20588	0.00288886	CYP1A2, CYP1A1, CYP1B1	135	12	19734	36.5444	0.999094	0.0315969	0.0279571
GOTERM_BP_DIRECT	GO:0043276~anoikis	3	2.20588	0.00288886	PIK3CA, AKT1, MTOR	135	12	19734	36.5444	0.999094	0.0315969	0.0279571
GOTERM_BP_DIRECT	GO:0050927~positive regulation of positive chemotaxis	3	2.20588	0.00288886	CASR, KDR, F3	135	12	19734	36.5444	0.999094	0.0315969	0.0279571
GOTERM_BP_DIRECT	GO:0032733~positive regulation of interleukin-10 production	4	2.94118	0.00289616	SYK, STAT3, TLR9, PRKCZ	135	42	19734	13.9217	0.99911	0.0315969	0.0279571
GOTERM_BP_DIRECT	GO:0032728~positive regulation of interferon-beta production	4	2.94118	0.00289616	HSP90AA1, TLR9, PTPN11, PTPN22	135	42	19734	13.9217	0.99911	0.0315969	0.0279571
GOTERM_BP_DIRECT	GO:0032722~positive regulation of chemokine production	4	2.94118	0.00309806	CSF1R, APP, ADAM17, TLR9	135	43	19734	13.5979	0.999455	0.0334977	0.029639
GOTERM_BP_DIRECT	GO:0046427~positive regulation of receptor signaling pathway via JAK-STAT	4	2.94118	0.00309806	KIT, CYP1B1, F2, JAK2	135	43	19734	13.5979	0.999455	0.0334977	0.029639
GOTERM_BP_DIRECT	GO:0031647~regulation of protein stability	5	3.67647	0.00317825	TERT, CASP3, LRRK2, MAPK1, HDAC8	135	89	19734	8.21223	0.999552	0.0342121	0.0302711
GOTERM_BP_DIRECT	GO:0007507~heart development	7	5.14706	0.00329127	MAP2K1, TH, CASP3, MMP2, ERBB2, PTPN11, ATM	135	212	19734	4.82662	0.999659	0.035272	0.0312088
GOTERM_BP_DIRECT	GO:0002024~diet induced thermogenesis	3	2.20588	0.00339896	MC4R, ADRB1, ADRB2	135	13	19734	33.7333	0.999738	0.0357925	0.0316694
GOTERM_BP_DIRECT	GO:1990535~neuron projection maintenance	3	2.20588	0.00339896	APP, INSR, PSEN1	135	13	19734	33.7333	0.999738	0.0357925	0.0316694
GOTERM_BP_DIRECT	GO:0097242~amyloid-beta clearance	3	2.20588	0.00339896	INSR, LDLR, IGF1R	135	13	19734	33.7333	0.999738	0.0357925	0.0316694
GOTERM_BP_DIRECT	GO:0060396~growth hormone receptor signaling pathway	3	2.20588	0.00339896	STAT3, PIK3R1, JAK2	135	13	19734	33.7333	0.999738	0.0357925	0.0316694
GOTERM_BP_DIRECT	GO:0043408~regulation of MAPK cascade	4	2.94118	0.00352727	CSF1R, FLT4, ABL1, KDR	135	45	19734	12.9936	0.999808	0.0366654	0.0324418
GOTERM_BP_DIRECT	GO:0009755~hormone-mediated signaling pathway	4	2.94118	0.00352727	NR1H2, GCGR, NR1H3, PTPN11	135	45	19734	12.9936	0.999808	0.0366654	0.0324418
GOTERM_BP_DIRECT	GO:0071364~cellular response to epidermal growth factor stimulus	4	2.94118	0.00352727	ERBB2, AKT1, PTPN11, EGFR	135	45	19734	12.9936	0.999808	0.0366654	0.0324418
GOTERM_BP_DIRECT	GO:0051091~positive regulation of DNA-binding transcription factor activity	5	3.67647	0.0038677	KIT, AKT1, ESR1, ESR2, SMARCA4	135	94	19734	7.77541	0.999916	0.0398406	0.0352512
GOTERM_BP_DIRECT	GO:0060134~prepulse inhibition	3	2.20588	0.00394787	BACE1, DRD2, SLC6A3	135	14	19734	31.3238	0.999931	0.0398406	0.0352512
GOTERM_BP_DIRECT	GO:0071498~cellular response to fluid shear stress	3	2.20588	0.00394787	SRC, MMP2, PTGS2	135	14	19734	31.3238	0.999931	0.0398406	0.0352512
GOTERM_BP_DIRECT	GO:0010867~positive regulation of triglyceride biosynthetic process	3	2.20588	0.00394787	NR1H2, NR1H3, LDLR	135	14	19734	31.3238	0.999931	0.0398406	0.0352512
GOTERM_BP_DIRECT	GO:0002523~leukocyte migration involved in inflammatory response	3	2.20588	0.00394787	ALOX5, SELE, ELANE	135	14	19734	31.3238	0.999931	0.0398406	0.0352512
GOTERM_BP_DIRECT	GO:0045737~positive regulation of cyclin-dependent protein serine/threonine kinase activity	3	2.20588	0.00394787	ADAM17, AKT1, EGFR	135	14	19734	31.3238	0.999931	0.0398406	0.0352512
GOTERM_BP_DIRECT	GO:0070102~interleukin-6-mediated signaling pathway	3	2.20588	0.00394787	SRC, STAT3, JAK2	135	14	19734	31.3238	0.999931	0.0398406	0.0352512
GOTERM_BP_DIRECT	GO:0009411~response to UV	4	2.94118	0.0039911	MAPK8, CASP3, TYR, ELANE	135	47	19734	12.4407	0.999938	0.0401098	0.0354894
GOTERM_BP_DIRECT	GO:0032956~regulation of actin cytoskeleton organization	5	3.67647	0.00416973	PDGFRB, PDGFRA, CSF1R, ABL1, MTOR	135	96	19734	7.61343	0.99996	0.0417318	0.0369245
GOTERM_BP_DIRECT	GO:0070527~platelet aggregation	4	2.94118	0.00449037	PDGFRA, PIK3CB, PIK3CG, SLC6A4	135	49	19734	11.9329	0.999982	0.0446499	0.0395065
GOTERM_BP_DIRECT	GO:0003376~sphingosine-1-phosphate receptor signaling pathway	3	2.20588	0.00453505	AKT1, PIK3CB, PIK3CG	135	15	19734	29.2356	0.999983	0.0446499	0.0395065
GOTERM_BP_DIRECT	GO:0045725~positive regulation of glycogen biosynthetic process	3	2.20588	0.00453505	INSR, AKT1, GCK	135	15	19734	29.2356	0.999983	0.0446499	0.0395065
GOTERM_BP_DIRECT	GO:0051000~positive regulation of nitric-oxide synthase activity	3	2.20588	0.00453505	TERT, AKT1, ESR1	135	15	19734	29.2356	0.999983	0.0446499	0.0395065
GOTERM_BP_DIRECT	GO:0006508~proteolysis	11	8.08824	0.00457492	BACE1, APP, MMP14, ADAM17, MMP1, CASP3, MMP2, MMP3, F2, MMP9, ELANE	135	554	19734	2.90245	0.999985	0.0448601	0.0396925
GOTERM_BP_DIRECT	GO:0007409~axonogenesis	5	3.67647	0.00465205	APP, CDK5, PTPN11, DRD2, IGF1R	135	99	19734	7.38272	0.999988	0.0454326	0.040199
GOTERM_BP_DIRECT	GO:0043536~positive regulation of blood vessel endothelial cell migration	4	2.94118	0.00475354	ADAM17, KDR, AKT1, SIRT1	135	50	19734	11.6942	0.99999	0.0456868	0.0404239
GOTERM_BP_DIRECT	GO:0034198~cellular response to amino acid starvation	4	2.94118	0.00475354	MAPK8, MAPK1, MTOR, MAPK3	135	50	19734	11.6942	0.99999	0.0456868	0.0404239
GOTERM_BP_DIRECT	GO:0008202~steroid metabolic process	4	2.94118	0.00475354	CYP2D6, CYP1A1, CYP1B1, CYP17A1	135	50	19734	11.6942	0.99999	0.0456868	0.0404239
GOTERM_BP_DIRECT	GO:0051384~response to glucocorticoid	4	2.94118	0.00475354	BCHE, CASP3, ALPL, PTGS2	135	50	19734	11.6942	0.99999	0.0456868	0.0404239
GOTERM_BP_DIRECT	GO:0007200~phospholipase C-activating G protein-coupled receptor signaling pathway	5	3.67647	0.00482081	CASR, HTR2A, DRD2, ESR1, PIK3CG	135	100	19734	7.30889	0.999992	0.0461502	0.040834
GOTERM_BP_DIRECT	GO:0042742~defense response to bacterium	6	4.41176	0.00487538	SYK, NOS2, PLA2G2A, TLR9, MPO, ELANE	135	161	19734	5.44762	0.999993	0.0464888	0.0411336
GOTERM_BP_DIRECT	GO:0050727~regulation of inflammatory response	5	3.67647	0.00499364	ALOX5, JAK2, PTGS2, SELE, ESR1	135	101	19734	7.23652	0.999995	0.0474298	0.0419662
GOTERM_BP_DIRECT	GO:0048013~ephrin receptor signaling pathway	4	2.94118	0.00502584	SRC, MMP2, PTPN11, MMP9	135	51	19734	11.4649	0.999995	0.0475492	0.0420718
GOTERM_BP_DIRECT	GO:1904645~response to amyloid-beta	3	2.20588	0.00515995	MMP2, MMP3, MMP9	135	16	19734	27.4083	0.999996	0.0480669	0.0425299
GOTERM_BP_DIRECT	GO:0010288~response to lead ion	3	2.20588	0.00515995	BACE1, DNMT3A, MAPT	135	16	19734	27.4083	0.999996	0.0480669	0.0425299
GOTERM_BP_DIRECT	GO:1900006~positive regulation of dendrite development	3	2.20588	0.00515995	ALK, ABL1, EZH2	135	16	19734	27.4083	0.999996	0.0480669	0.0425299
GOTERM_BP_DIRECT	GO:0051770~positive regulation of nitric-oxide synthase biosynthetic process	3	2.20588	0.00515995	LRRK2, KDR, JAK2	135	16	19734	27.4083	0.999996	0.0480669	0.0425299
GOTERM_BP_DIRECT	GO:0031334~positive regulation of protein-containing complex assembly	4	2.94118	0.00530738	GSK3B, SYK, MMP1, MMP3	135	52	19734	11.2444	0.999997	0.0490629	0.0434111
GOTERM_BP_DIRECT	GO:0046854~phosphatidylinositol phosphate biosynthetic process	4	2.94118	0.00530738	PIK3CA, PIK3CB, PIK3R1, PIK3CG	135	52	19734	11.2444	0.999997	0.0490629	0.0434111
GOTERM_BP_DIRECT	GO:0046718~symbiont entry into host cell	5	3.67647	0.00535167	INSR, HTR2A, LDLR, EGFR, ICAM1	135	103	19734	7.09601	0.999998	0.0492842	0.043607
GOTERM_BP_DIRECT	GO:0006366~transcription by RNA polymerase II	7	5.14706	0.00542237	AR, PARP1, HNF4A, ADRB2, PIK3R1, JAK2, ESR1	135	235	19734	4.35423	0.999998	0.0497461	0.0440157
GOTERM_BP_DIRECT	GO:0007249~canonical NF-kappaB signal transduction	4	2.94118	0.00559822	IKBKB, ABL1, TLR9, AKT1	135	53	19734	11.0323	0.999999	0.0511656	0.0452717
GOTERM_BP_DIRECT	GO:0016311~dephosphorylation	5	3.67647	0.0057265	PTPN1, PTPRC, ALPL, PTPN11, PTPN22	135	105	19734	6.96085	0.999999	0.0521412	0.0461349
GOTERM_BP_DIRECT	GO:0042770~signal transduction in response to DNA damage	3	2.20588	0.00582206	ABL1, ATM, MAPK3	135	17	19734	25.7961	0.999999	0.0526158	0.0465547
GOTERM_BP_DIRECT	GO:0042325~regulation of phosphorylation	3	2.20588	0.00582206	IKBKB, PSEN1, RAF1	135	17	19734	25.7961	0.999999	0.0526158	0.0465547
GOTERM_BP_DIRECT	GO:0000122~negative regulation of transcription by RNA polymerase II	15	11.0294	0.00587391	PARP1, NR1H2, STAT3, DNMT3A, NR1H3, PSEN1, NR3C1, HDAC8, ESR1, SIRT1, ESR2, SMARCA4, AR, ELANE, EZH2	135	963	19734	2.27691	0.999999	0.052887	0.0467947
GOTERM_BP_DIRECT	GO:0007187~G protein-coupled receptor signaling pathway, coupled to cyclic nucleotide second messenger	4	2.94118	0.00589846	CCR1, MTNR1B, CNR1, HTR2A	135	54	19734	10.828	0.999999	0.0529114	0.0468163
GOTERM_BP_DIRECT	GO:0006606~protein import into nucleus	5	3.67647	0.00611845	SYK, LRRK2, STAT3, AKT1, PIK3R1	135	107	19734	6.83074	1	0.0546822	0.0483831
GOTERM_BP_DIRECT	GO:0045786~negative regulation of cell cycle	4	2.94118	0.00620817	CDK5, CASP3, PTGS2, SIRT1	135	55	19734	10.6311	1	0.0550777	0.048733
GOTERM_BP_DIRECT	GO:0035019~somatic stem cell population maintenance	4	2.94118	0.00620817	STAT3, KIT, BRAF, RAF1	135	55	19734	10.6311	1	0.0550777	0.048733
GOTERM_BP_DIRECT	GO:0045471~response to ethanol	5	3.67647	0.00632095	MAOB, TH, CNR1, SLC6A3, IGF1R	135	108	19734	6.76749	1	0.0558735	0.0494372
GOTERM_BP_DIRECT	GO:0032930~positive regulation of superoxide anion generation	3	2.20588	0.00652084	SYK, MAPT, EGFR	135	18	19734	24.363	1	0.0570738	0.0504992
GOTERM_BP_DIRECT	GO:0060065~uterus development	3	2.20588	0.00652084	SRC, ESR1, CYP19A1	135	18	19734	24.363	1	0.0570738	0.0504992
GOTERM_BP_DIRECT	GO:0043627~response to estrogen	4	2.94118	0.00652743	MMP14, HSP90AA1, MMP2, ESR1	135	56	19734	10.4413	1	0.0570738	0.0504992
GOTERM_BP_DIRECT	GO:0030154~cell differentiation	12	8.82353	0.00656119	NTRK2, GSK3B, SYK, SRC, NR1H2, HNF4A, LRRK2, STAT3, NR1H3, AKT1, PTPN11, JAK2	135	678	19734	2.58722	1	0.0571626	0.0505778
GOTERM_BP_DIRECT	GO:0042632~cholesterol homeostasis	5	3.67647	0.00673921	NR1H2, HNF4A, NR1H3, SIRT1, LDLR	135	110	19734	6.64444	1	0.0582942	0.051579
GOTERM_BP_DIRECT	GO:0050729~positive regulation of inflammatory response	5	3.67647	0.00673921	APP, PLA2G2A, TLR9, HTR2A, LDLR	135	110	19734	6.64444	1	0.0582942	0.051579
GOTERM_BP_DIRECT	GO:0016241~regulation of macroautophagy	4	2.94118	0.00685631	MAPK8, CDK5, CASP3, MTOR	135	57	19734	10.2581	1	0.0590961	0.0522885
GOTERM_BP_DIRECT	GO:0048514~blood vessel morphogenesis	3	2.20588	0.00725576	SYK, FLT4, CYP1B1	135	19	19734	23.0807	1	0.0614457	0.0543675
GOTERM_BP_DIRECT	GO:0046889~positive regulation of lipid biosynthetic process	3	2.20588	0.00725576	NR1H3, AKT1, MTOR	135	19	19734	23.0807	1	0.0614457	0.0543675
GOTERM_BP_DIRECT	GO:0070509~calcium ion import	3	2.20588	0.00725576	CASR, CDK5, GCK	135	19	19734	23.0807	1	0.0614457	0.0543675
GOTERM_BP_DIRECT	GO:0071375~cellular response to peptide hormone stimulus	3	2.20588	0.00725576	CYP27A1, CYP24A1, SRC	135	19	19734	23.0807	1	0.0614457	0.0543675
GOTERM_BP_DIRECT	GO:2000811~negative regulation of anoikis	3	2.20588	0.00725576	NTRK2, PIK3CA, SRC	135	19	19734	23.0807	1	0.0614457	0.0543675
GOTERM_BP_DIRECT	GO:0036211~protein modification process	5	3.67647	0.00762989	PARP1, ABL1, BRAF, RAF1, EZH2	135	114	19734	6.41131	1	0.0643888	0.0569716
GOTERM_BP_DIRECT	GO:0034446~substrate adhesion-dependent cell spreading	4	2.94118	0.00790136	SRC, ABL1, BRAF, PIK3R1	135	60	19734	9.74519	1	0.0664482	0.0587938
GOTERM_BP_DIRECT	GO:0021954~central nervous system neuron development	3	2.20588	0.00802633	NTRK2, CDK5, MAPT	135	20	19734	21.9267	1	0.0665745	0.0589055
GOTERM_BP_DIRECT	GO:0038096~Fc-gamma receptor signaling pathway involved in phagocytosis	3	2.20588	0.00802633	SYK, SRC, ABL1	135	20	19734	21.9267	1	0.0665745	0.0589055
GOTERM_BP_DIRECT	GO:0010759~positive regulation of macrophage chemotaxis	3	2.20588	0.00802633	CSF1R, MAPK1, MAPK3	135	20	19734	21.9267	1	0.0665745	0.0589055
GOTERM_BP_DIRECT	GO:0061098~positive regulation of protein tyrosine kinase activity	3	2.20588	0.00802633	PTPN1, CSF1R, NOX4	135	20	19734	21.9267	1	0.0665745	0.0589055
GOTERM_BP_DIRECT	GO:0007254~JNK cascade	4	2.94118	0.00826939	MAPK10, CASR, MAPK8, LRRK2	135	61	19734	9.58543	1	0.0683565	0.0604823
GOTERM_BP_DIRECT	GO:0001764~neuron migration	5	3.67647	0.00859483	NTRK2, HSP90AA1, CDK5, KIT, PSEN1	135	118	19734	6.19397	1	0.070805	0.0626487
GOTERM_BP_DIRECT	GO:0046677~response to antibiotic	3	2.20588	0.00883202	HSP90AA1, ALPL, JAK2	135	21	19734	20.8825	1	0.0713038	0.06309
GOTERM_BP_DIRECT	GO:0014911~positive regulation of smooth muscle cell migration	3	2.20588	0.00883202	PDGFRB, SRC, CYP1B1	135	21	19734	20.8825	1	0.0713038	0.06309
GOTERM_BP_DIRECT	GO:0016125~sterol metabolic process	3	2.20588	0.00883202	CYP27A1, CYP1B1, CYP19A1	135	21	19734	20.8825	1	0.0713038	0.06309
GOTERM_BP_DIRECT	GO:0071391~cellular response to estrogen stimulus	3	2.20588	0.00883202	AR, ESR1, ESR2	135	21	19734	20.8825	1	0.0713038	0.06309
GOTERM_BP_DIRECT	GO:0001659~temperature homeostasis	3	2.20588	0.00883202	STAT3, HTR2A, DRD2	135	21	19734	20.8825	1	0.0713038	0.06309
GOTERM_BP_DIRECT	GO:0019373~epoxygenase P450 pathway	3	2.20588	0.00883202	CYP1A2, CYP1A1, CYP1B1	135	21	19734	20.8825	1	0.0713038	0.06309
GOTERM_BP_DIRECT	GO:0048754~branching morphogenesis of an epithelial tube	3	2.20588	0.00967232	MMP14, CASR, MET	135	22	19734	19.9333	1	0.0773147	0.0684085
GOTERM_BP_DIRECT	GO:0071168~protein localization to chromatin	3	2.20588	0.00967232	PARP1, ESR1, EZH2	135	22	19734	19.9333	1	0.0773147	0.0684085
GOTERM_BP_DIRECT	GO:0030520~estrogen receptor signaling pathway	3	2.20588	0.00967232	AR, ESR1, ESR2	135	22	19734	19.9333	1	0.0773147	0.0684085
GOTERM_BP_DIRECT	GO:0071404~cellular response to low-density lipoprotein particle stimulus	3	2.20588	0.0105468	CASR, SYK, LDLR	135	23	19734	19.0667	1	0.0834779	0.0738617
GOTERM_BP_DIRECT	GO:0050730~regulation of peptidyl-tyrosine phosphorylation	3	2.20588	0.0105468	APP, PTPN22, EGFR	135	23	19734	19.0667	1	0.0834779	0.0738617
GOTERM_BP_DIRECT	GO:0002223~stimulatory C-type lectin receptor signaling pathway	3	2.20588	0.0105468	IKBKB, SYK, SRC	135	23	19734	19.0667	1	0.0834779	0.0738617
GOTERM_BP_DIRECT	GO:0007416~synapse assembly	4	2.94118	0.0106882	ACHE, CDK5, MAPT, DRD2	135	67	19734	8.72703	1	0.0837765	0.0741259
GOTERM_BP_DIRECT	GO:1901224~positive regulation of non-canonical NF-kappaB signal transduction	4	2.94118	0.0106882	APP, TLR9, EGFR, NR3C2	135	67	19734	8.72703	1	0.0837765	0.0741259
GOTERM_BP_DIRECT	GO:0042531~positive regulation of tyrosine phosphorylation of STAT protein	4	2.94118	0.0106882	CSF1R, FLT3, KIT, JAK2	135	67	19734	8.72703	1	0.0837765	0.0741259
GOTERM_BP_DIRECT	GO:0006809~nitric oxide biosynthetic process	3	2.20588	0.0114548	NOS2, CYP1B1, AKT1	135	24	19734	18.2722	1	0.0889216	0.0786784
GOTERM_BP_DIRECT	GO:0023019~signal transduction involved in regulation of gene expression	3	2.20588	0.0114548	PDGFRA, PARP1, HNF4A	135	24	19734	18.2722	1	0.0889216	0.0786784
GOTERM_BP_DIRECT	GO:0040014~regulation of multicellular organism growth	3	2.20588	0.0114548	APP, PIK3CA, STAT3	135	24	19734	18.2722	1	0.0889216	0.0786784
GOTERM_BP_DIRECT	GO:0010506~regulation of autophagy	4	2.94118	0.011576	LRRK2, ABL1, ATM, MAPT	135	69	19734	8.47407	1	0.089575	0.0792565
GOTERM_BP_DIRECT	GO:0071300~cellular response to retinoic acid	4	2.94118	0.0120353	RET, GSK3B, ATM, SLC6A4	135	70	19734	8.35302	1	0.0928327	0.0821389
GOTERM_BP_DIRECT	GO:0032094~response to food	3	2.20588	0.012396	CYP1A1, AKT1, MPO	135	25	19734	17.5413	1	0.0953114	0.0843321
GOTERM_BP_DIRECT	GO:0006909~phagocytosis	4	2.94118	0.012505	PIK3CA, MET, LDLR, ELANE	135	71	19734	8.23537	1	0.0955427	0.0845368
GOTERM_BP_DIRECT	GO:0006898~receptor-mediated endocytosis	4	2.94118	0.012505	INSR, ADRB2, LDLR, EGFR	135	71	19734	8.23537	1	0.0955427	0.0845368
GOTERM_BP_DIRECT	GO:0071880~adenylate cyclase-activating adrenergic receptor signaling pathway	3	2.20588	0.0133698	ADRB1, ADRB2, DRD2	135	26	19734	16.8667	1	0.10149	0.0897994
GOTERM_BP_DIRECT	GO:0002244~hematopoietic progenitor cell differentiation	4	2.94118	0.0134756	PDGFRA, PTPRC, KIT, PSEN1	135	73	19734	8.00974	1	0.10149	0.0897994
GOTERM_BP_DIRECT	GO:0035747~natural killer cell chemotaxis	2	1.47059	0.0135349	PIK3CD, PIK3CG	135	2	19734	146.178	1	0.10149	0.0897994
GOTERM_BP_DIRECT	GO:0006581~acetylcholine catabolic process	2	1.47059	0.0135349	ACHE, BCHE	135	2	19734	146.178	1	0.10149	0.0897994
GOTERM_BP_DIRECT	GO:1904681~response to 3-methylcholanthrene	2	1.47059	0.0135349	CYP1A1, CYP1B1	135	2	19734	146.178	1	0.10149	0.0897994
GOTERM_BP_DIRECT	GO:0032227~negative regulation of synaptic transmission, dopaminergic	2	1.47059	0.0135349	PTGS2, SLC6A4	135	2	19734	146.178	1	0.10149	0.0897994
GOTERM_BP_DIRECT	GO:0050808~synapse organization	4	2.94118	0.0139765	NTRK2, APP, MAPT, PSEN1	135	74	19734	7.9015	1	0.104479	0.0924435
GOTERM_BP_DIRECT	GO:0010875~positive regulation of cholesterol efflux	3	2.20588	0.0143758	NR1H2, NR1H3, SIRT1	135	27	19734	16.242	1	0.106153	0.0939251
GOTERM_BP_DIRECT	GO:2001243~negative regulation of intrinsic apoptotic signaling pathway	3	2.20588	0.0143758	SRC, AKT1, MMP9	135	27	19734	16.242	1	0.106153	0.0939251
GOTERM_BP_DIRECT	GO:2000773~negative regulation of cellular senescence	3	2.20588	0.0143758	TERT, ABL1, SIRT1	135	27	19734	16.242	1	0.106153	0.0939251
GOTERM_BP_DIRECT	GO:0007190~activation of adenylate cyclase activity	3	2.20588	0.0143758	AVPR2, ADRB2, RAF1	135	27	19734	16.242	1	0.106153	0.0939251
GOTERM_BP_DIRECT	GO:0010971~positive regulation of G2/M transition of mitotic cell cycle	3	2.20588	0.0154135	APP, CDK4, CDC25A	135	28	19734	15.6619	1	0.11347	0.100399
GOTERM_BP_DIRECT	GO:0009267~cellular response to starvation	4	2.94118	0.0155424	GCGR, LRRK2, SIRT1, MTOR	135	77	19734	7.59365	1	0.114072	0.100932
GOTERM_BP_DIRECT	GO:0098609~cell-cell adhesion	6	4.41176	0.015774	SRC, KIT, ABL1, PSEN1, EGFR, ICAM1	135	215	19734	4.07938	1	0.115422	0.102126
GOTERM_BP_DIRECT	GO:0032729~positive regulation of type II interferon production	4	2.94118	0.0160855	ABL1, TLR9, PTPN22, JAK2	135	78	19734	7.4963	1	0.116994	0.103517
GOTERM_BP_DIRECT	GO:0009636~response to toxic substance	4	2.94118	0.0160855	MAOB, DNMT3A, DRD2, SLC6A4	135	78	19734	7.4963	1	0.116994	0.103517
GOTERM_BP_DIRECT	GO:0045892~negative regulation of DNA-templated transcription	10	7.35294	0.0163598	CDK5, PARP1, NR1H2, HNF4A, DNMT3A, CD38, NR3C1, SIRT1, EZH2, SMARCA4	135	573	19734	2.5511	1	0.118108	0.104503
GOTERM_BP_DIRECT	GO:0045776~negative regulation of blood pressure	3	2.20588	0.0164825	NOS2, CNR1, DRD2	135	29	19734	15.1218	1	0.118108	0.104503
GOTERM_BP_DIRECT	GO:0001678~intracellular glucose homeostasis	3	2.20588	0.0164825	PIK3R1, SIRT1, GCK	135	29	19734	15.1218	1	0.118108	0.104503
GOTERM_BP_DIRECT	GO:0045453~bone resorption	3	2.20588	0.0164825	SRC, NOX4, ADRB2	135	29	19734	15.1218	1	0.118108	0.104503
GOTERM_BP_DIRECT	GO:0006694~steroid biosynthetic process	3	2.20588	0.0164825	CYP1A1, CYP19A1, CYP17A1	135	29	19734	15.1218	1	0.118108	0.104503
GOTERM_BP_DIRECT	GO:0070373~negative regulation of ERK1 and ERK2 cascade	4	2.94118	0.0166391	PTPN1, PTPRC, ABL1, TLR9	135	79	19734	7.40141	1	0.118879	0.105185
GOTERM_BP_DIRECT	GO:1990000~amyloid fibril formation	3	2.20588	0.0175822	BACE1, APP, MAPT	135	30	19734	14.6178	1	0.124515	0.110171
GOTERM_BP_DIRECT	GO:0009409~response to cold	3	2.20588	0.0175822	HSP90AA1, ADRB1, ADRB2	135	30	19734	14.6178	1	0.124515	0.110171
GOTERM_BP_DIRECT	GO:1902042~negative regulation of extrinsic apoptotic signaling pathway via death domain receptors	3	2.20588	0.0175822	GSK3B, RAF1, ICAM1	135	30	19734	14.6178	1	0.124515	0.110171
GOTERM_BP_DIRECT	GO:0001933~negative regulation of protein phosphorylation	4	2.94118	0.0177781	LRRK2, PSEN1, DRD2, XDH	135	81	19734	7.21866	1	0.125535	0.111075
GOTERM_BP_DIRECT	GO:0050772~positive regulation of axonogenesis	3	2.20588	0.0187121	NTRK2, MAP2K1, BRAF	135	31	19734	14.1462	1	0.130985	0.115896
GOTERM_BP_DIRECT	GO:0048010~vascular endothelial growth factor receptor signaling pathway	3	2.20588	0.0187121	SRC, FLT4, KDR	135	31	19734	14.1462	1	0.130985	0.115896
GOTERM_BP_DIRECT	GO:0051602~response to electrical stimulus	3	2.20588	0.0187121	TH, SRC, MMP2	135	31	19734	14.1462	1	0.130985	0.115896
GOTERM_BP_DIRECT	GO:0032436~positive regulation of proteasomal ubiquitin-dependent protein catabolic process	4	2.94118	0.0195664	GSK3B, LRRK2, AKT1, PSEN1	135	84	19734	6.96085	1	0.134634	0.119125
GOTERM_BP_DIRECT	GO:0060325~face morphogenesis	3	2.20588	0.019872	PDGFRA, MMP2, PTPN11	135	32	19734	13.7042	1	0.134634	0.119125
GOTERM_BP_DIRECT	GO:0070050~neuron cellular homeostasis	3	2.20588	0.019872	APP, CA2, PSEN1	135	32	19734	13.7042	1	0.134634	0.119125
GOTERM_BP_DIRECT	GO:0006915~apoptotic process	10	7.35294	0.0199568	APP, PARP1, CASP3, MAPK1, PSEN1, JAK2, RAF1, NR3C1, MMP9, MAPK3	135	593	19734	2.46506	1	0.134634	0.119125
GOTERM_BP_DIRECT	GO:0008283~cell population proliferation	5	3.67647	0.0201015	CSF1R, STAT3, AKT1, TYR, CDC25A	135	152	19734	4.80848	1	0.134634	0.119125
GOTERM_BP_DIRECT	GO:0007626~locomotory behavior	4	2.94118	0.0201838	APP, TH, DRD2, SLC6A3	135	85	19734	6.87895	1	0.134634	0.119125
GOTERM_BP_DIRECT	GO:0038091~positive regulation of cell proliferation by VEGF-activated platelet derived growth factor receptor signaling pathway	2	1.47059	0.0202339	PDGFRB, PDGFRA	135	3	19734	97.4519	1	0.134634	0.119125
GOTERM_BP_DIRECT	GO:0070141~response to UV-A	2	1.47059	0.0202339	AKT1, EGFR	135	3	19734	97.4519	1	0.134634	0.119125
GOTERM_BP_DIRECT	GO:0033076~isoquinoline alkaloid metabolic process	2	1.47059	0.0202339	TH, CYP2D6	135	3	19734	97.4519	1	0.134634	0.119125
GOTERM_BP_DIRECT	GO:0051563~smooth endoplasmic reticulum calcium ion homeostasis	2	1.47059	0.0202339	APP, PSEN1	135	3	19734	97.4519	1	0.134634	0.119125
GOTERM_BP_DIRECT	GO:0009820~alkaloid metabolic process	2	1.47059	0.0202339	CYP2D6, CYP1A2	135	3	19734	97.4519	1	0.134634	0.119125
GOTERM_BP_DIRECT	GO:0097744~renal urate salt excretion	2	1.47059	0.0202339	SLC22A12, ABCG2	135	3	19734	97.4519	1	0.134634	0.119125
GOTERM_BP_DIRECT	GO:0060374~mast cell differentiation	2	1.47059	0.0202339	KIT, PIK3CD	135	3	19734	97.4519	1	0.134634	0.119125
GOTERM_BP_DIRECT	GO:0045986~negative regulation of smooth muscle contraction	2	1.47059	0.0202339	ADRB2, PTGS2	135	3	19734	97.4519	1	0.134634	0.119125
GOTERM_BP_DIRECT	GO:0031281~positive regulation of cyclase activity	2	1.47059	0.0202339	MAPK8, MAPK3	135	3	19734	97.4519	1	0.134634	0.119125
GOTERM_BP_DIRECT	GO:0061308~cardiac neural crest cell development involved in heart development	2	1.47059	0.0202339	MAPK1, MAPK3	135	3	19734	97.4519	1	0.134634	0.119125
GOTERM_BP_DIRECT	GO:0031399~regulation of protein modification process	2	1.47059	0.0202339	IKBKB, RAF1	135	3	19734	97.4519	1	0.134634	0.119125
GOTERM_BP_DIRECT	GO:0072277~metanephric glomerular capillary formation	2	1.47059	0.0202339	PDGFRB, PDGFRA	135	3	19734	97.4519	1	0.134634	0.119125
GOTERM_BP_DIRECT	GO:0010508~positive regulation of autophagy	4	2.94118	0.0208119	GSK3B, LRRK2, TLR9, PIK3CB	135	86	19734	6.79897	1	0.1381	0.122191
GOTERM_BP_DIRECT	GO:0051973~positive regulation of telomerase activity	3	2.20588	0.0210612	HSP90AA1, MAPK1, MAPK3	135	33	19734	13.2889	1	0.138992	0.122981
GOTERM_BP_DIRECT	GO:0035924~cellular response to vascular endothelial growth factor stimulus	3	2.20588	0.0210612	FLT4, KDR, AKT1	135	33	19734	13.2889	1	0.138992	0.122981
GOTERM_BP_DIRECT	GO:0046676~negative regulation of insulin secretion	3	2.20588	0.0222794	MTNR1B, PTPN11, DRD2	135	34	19734	12.898	1	0.146235	0.129389
GOTERM_BP_DIRECT	GO:0030010~establishment of cell polarity	3	2.20588	0.0222794	GSK3B, PRKCZ, IGF1R	135	34	19734	12.898	1	0.146235	0.129389
GOTERM_BP_DIRECT	GO:0006914~autophagy	5	3.67647	0.0227857	LRRK2, ABL1, PTPN22, PIK3CB, DRD2	135	158	19734	4.62588	1	0.149154	0.131972
GOTERM_BP_DIRECT	GO:0060326~cell chemotaxis	4	2.94118	0.0234308	PDGFRB, CCR1, PDGFRA, KIT	135	90	19734	6.49679	1	0.152353	0.134803
GOTERM_BP_DIRECT	GO:0032212~positive regulation of telomere maintenance via telomerase	3	2.20588	0.023526	MAPK1, ATM, MAPK3	135	35	19734	12.5295	1	0.152353	0.134803
GOTERM_BP_DIRECT	GO:0050873~brown fat cell differentiation	3	2.20588	0.023526	ADRB1, ADRB2, PTGS2	135	35	19734	12.5295	1	0.152353	0.134803
GOTERM_BP_DIRECT	GO:0045931~positive regulation of mitotic cell cycle	3	2.20588	0.023526	APP, ABL1, PTPN11	135	35	19734	12.5295	1	0.152353	0.134803
GOTERM_BP_DIRECT	GO:0051726~regulation of cell cycle	6	4.41176	0.0236911	PTPRC, CDK5, CDK4, STAT3, ABL1, ATM	135	239	19734	3.66974	1	0.153013	0.135387
GOTERM_BP_DIRECT	GO:0071407~cellular response to organic cyclic compound	3	2.20588	0.0248008	CYP1A1, CYP1B1, ALPL	135	36	19734	12.1815	1	0.158909	0.140603
GOTERM_BP_DIRECT	GO:0043542~endothelial cell migration	3	2.20588	0.0248008	PIK3CA, ABL1, CYP1B1	135	36	19734	12.1815	1	0.158909	0.140603
GOTERM_BP_DIRECT	GO:0090050~positive regulation of cell migration involved in sprouting angiogenesis	3	2.20588	0.0248008	ABL1, KDR, PTGS2	135	36	19734	12.1815	1	0.158909	0.140603
GOTERM_BP_DIRECT	GO:0007155~cell adhesion	9	6.61765	0.0249228	CCR1, ACHE, APP, ADAM17, SRC, CYP1B1, PSEN1, SELE, ICAM1	135	517	19734	2.54468	1	0.159269	0.140922
GOTERM_BP_DIRECT	GO:0010975~regulation of neuron projection development	3	2.20588	0.0261031	GSK3B, AKT1, PSEN1	135	37	19734	11.8523	1	0.164451	0.145507
GOTERM_BP_DIRECT	GO:0042542~response to hydrogen peroxide	3	2.20588	0.0261031	CASP3, MMP2, SIRT1	135	37	19734	11.8523	1	0.164451	0.145507
GOTERM_BP_DIRECT	GO:0031649~heat generation	2	1.47059	0.0268879	ADRB1, ADRB2	135	4	19734	73.0889	1	0.164451	0.145507
GOTERM_BP_DIRECT	GO:0048550~negative regulation of pinocytosis	2	1.47059	0.0268879	NR1H2, NR1H3	135	4	19734	73.0889	1	0.164451	0.145507
GOTERM_BP_DIRECT	GO:0070849~response to epidermal growth factor	2	1.47059	0.0268879	MAPK1, MAPK3	135	4	19734	73.0889	1	0.164451	0.145507
GOTERM_BP_DIRECT	GO:0019695~choline metabolic process	2	1.47059	0.0268879	ACHE, BCHE	135	4	19734	73.0889	1	0.164451	0.145507
GOTERM_BP_DIRECT	GO:0002265~astrocyte activation involved in immune response	2	1.47059	0.0268879	APP, PSEN1	135	4	19734	73.0889	1	0.164451	0.145507
GOTERM_BP_DIRECT	GO:0032369~negative regulation of lipid transport	2	1.47059	0.0268879	NR1H2, NR1H3	135	4	19734	73.0889	1	0.164451	0.145507
GOTERM_BP_DIRECT	GO:0002025~norepinephrine-epinephrine-mediated vasodilation involved in regulation of systemic arterial blood pressure	2	1.47059	0.0268879	ADRB1, ADRB2	135	4	19734	73.0889	1	0.164451	0.145507
GOTERM_BP_DIRECT	GO:0060571~morphogenesis of an epithelial fold	2	1.47059	0.0268879	AR, EGFR	135	4	19734	73.0889	1	0.164451	0.145507
GOTERM_BP_DIRECT	GO:0002551~mast cell chemotaxis	2	1.47059	0.0268879	KIT, PIK3CD	135	4	19734	73.0889	1	0.164451	0.145507
GOTERM_BP_DIRECT	GO:2001225~regulation of chloride transport	2	1.47059	0.0268879	ABCB1, CA2	135	4	19734	73.0889	1	0.164451	0.145507
GOTERM_BP_DIRECT	GO:0060159~regulation of dopamine receptor signaling pathway	2	1.47059	0.0268879	ALK, LRRK2	135	4	19734	73.0889	1	0.164451	0.145507
GOTERM_BP_DIRECT	GO:0009635~response to herbicide	2	1.47059	0.0268879	TH, CYP1A1	135	4	19734	73.0889	1	0.164451	0.145507
GOTERM_BP_DIRECT	GO:2000481~positive regulation of cAMP-dependent protein kinase activity	2	1.47059	0.0268879	ADRB2, SIRT1	135	4	19734	73.0889	1	0.164451	0.145507
GOTERM_BP_DIRECT	GO:0060338~regulation of type I interferon-mediated signaling pathway	2	1.47059	0.0268879	PTPN1, PTPN11	135	4	19734	73.0889	1	0.164451	0.145507
GOTERM_BP_DIRECT	GO:0032765~positive regulation of mast cell cytokine production	2	1.47059	0.0268879	SYK, KIT	135	4	19734	73.0889	1	0.164451	0.145507
GOTERM_BP_DIRECT	GO:0051591~response to cAMP	3	2.20588	0.0274327	BRAF, TYR, SLC6A3	135	38	19734	11.5404	1	0.16736	0.148081
GOTERM_BP_DIRECT	GO:0019369~arachidonic acid metabolic process	3	2.20588	0.0287891	CYP2D6, ALOX5, CYP1B1	135	39	19734	11.2444	1	0.175194	0.155013
GOTERM_BP_DIRECT	GO:0035264~multicellular organism growth	4	2.94118	0.0291802	AR, PTPN11, ATM, MTOR	135	98	19734	5.96644	1	0.177129	0.156725
GOTERM_BP_DIRECT	GO:0045087~innate immune response	9	6.61765	0.0299982	IKBKB, CSF1R, SYK, PARP1, SRC, MMP3, TLR9, PIK3CD, PIK3CG	135	536	19734	2.45448	1	0.181639	0.160715
GOTERM_BP_DIRECT	GO:0007616~long-term memory	3	2.20588	0.0301718	DRD2, PRKCZ, LDLR	135	40	19734	10.9633	1	0.182235	0.161242
GOTERM_BP_DIRECT	GO:0006897~endocytosis	5	3.67647	0.0304346	APP, LRRK2, PIK3CB, LDLR, PIK3CG	135	173	19734	4.22479	1	0.183365	0.162242
GOTERM_BP_DIRECT	GO:0007179~transforming growth factor beta receptor signaling pathway	4	2.94118	0.0307238	PARP1, SRC, STAT3, SIRT1	135	100	19734	5.84711	1	0.184648	0.163378
GOTERM_BP_DIRECT	GO:0071526~semaphorin-plexin signaling pathway	3	2.20588	0.0330147	ERBB2, KDR, MET	135	42	19734	10.4413	1	0.19225	0.170104
GOTERM_BP_DIRECT	GO:0043154~negative regulation of cysteine-type endopeptidase activity involved in apoptotic process	3	2.20588	0.0330147	SRC, AKT1, RAF1	135	42	19734	10.4413	1	0.19225	0.170104
GOTERM_BP_DIRECT	GO:0060048~cardiac muscle contraction	3	2.20588	0.0330147	KCNH2, PIK3CA, MTOR	135	42	19734	10.4413	1	0.19225	0.170104
GOTERM_BP_DIRECT	GO:2000648~positive regulation of stem cell proliferation	3	2.20588	0.0330147	PTPRC, TERT, KDR	135	42	19734	10.4413	1	0.19225	0.170104
GOTERM_BP_DIRECT	GO:0031622~positive regulation of fever generation	2	1.47059	0.0334969	CNR1, PTGS2	135	5	19734	58.4711	1	0.19225	0.170104
GOTERM_BP_DIRECT	GO:0031999~negative regulation of fatty acid beta-oxidation	2	1.47059	0.0334969	CNR1, AKT1	135	5	19734	58.4711	1	0.19225	0.170104
GOTERM_BP_DIRECT	GO:0014063~negative regulation of serotonin secretion	2	1.47059	0.0334969	MAOB, CNR1	135	5	19734	58.4711	1	0.19225	0.170104
GOTERM_BP_DIRECT	GO:0032310~prostaglandin secretion	2	1.47059	0.0334969	NOS2, PTGS2	135	5	19734	58.4711	1	0.19225	0.170104
GOTERM_BP_DIRECT	GO:0055118~negative regulation of cardiac muscle contraction	2	1.47059	0.0334969	PDE5A, PIK3CG	135	5	19734	58.4711	1	0.19225	0.170104
GOTERM_BP_DIRECT	GO:0006778~porphyrin-containing compound metabolic process	2	1.47059	0.0334969	CYP1A2, CYP1A1	135	5	19734	58.4711	1	0.19225	0.170104
GOTERM_BP_DIRECT	GO:0051222~positive regulation of protein transport	2	1.47059	0.0334969	SRC, PRKCZ	135	5	19734	58.4711	1	0.19225	0.170104
GOTERM_BP_DIRECT	GO:0070945~neutrophil-mediated killing of gram-negative bacterium	2	1.47059	0.0334969	F2, ELANE	135	5	19734	58.4711	1	0.19225	0.170104
GOTERM_BP_DIRECT	GO:0033031~positive regulation of neutrophil apoptotic process	2	1.47059	0.0334969	PIK3CD, PIK3CB	135	5	19734	58.4711	1	0.19225	0.170104
GOTERM_BP_DIRECT	GO:0050856~regulation of T cell receptor signaling pathway	2	1.47059	0.0334969	PTPRC, PTPN22	135	5	19734	58.4711	1	0.19225	0.170104
GOTERM_BP_DIRECT	GO:0043243~positive regulation of protein-containing complex disassembly	2	1.47059	0.0334969	INSR, IGF1R	135	5	19734	58.4711	1	0.19225	0.170104
GOTERM_BP_DIRECT	GO:1905908~positive regulation of amyloid fibril formation	2	1.47059	0.0334969	APP, PSEN1	135	5	19734	58.4711	1	0.19225	0.170104
GOTERM_BP_DIRECT	GO:0033602~negative regulation of dopamine secretion	2	1.47059	0.0334969	CNR1, DRD2	135	5	19734	58.4711	1	0.19225	0.170104
GOTERM_BP_DIRECT	GO:0141068~autosome genomic imprinting	2	1.47059	0.0334969	PIK3CA, DNMT3A	135	5	19734	58.4711	1	0.19225	0.170104
GOTERM_BP_DIRECT	GO:0072584~caveolin-mediated endocytosis	2	1.47059	0.0334969	MAPK1, MAPK3	135	5	19734	58.4711	1	0.19225	0.170104
GOTERM_BP_DIRECT	GO:0034599~cellular response to oxidative stress	4	2.94118	0.0339377	MAPK8, PARP1, LRRK2, ABL1	135	104	19734	5.62222	1	0.194319	0.171935
GOTERM_BP_DIRECT	GO:2000781~positive regulation of double-strand break repair	3	2.20588	0.0344741	PBRM1, SIRT1, SMARCA4	135	43	19734	10.1984	1	0.196	0.173422
GOTERM_BP_DIRECT	GO:1901796~regulation of signal transduction by p53 class mediator	3	2.20588	0.0344741	AKT1, ATM, MTOR	135	43	19734	10.1984	1	0.196	0.173422
GOTERM_BP_DIRECT	GO:0009408~response to heat	3	2.20588	0.0344741	HSP90AA1, AKT1, MTOR	135	43	19734	10.1984	1	0.196	0.173422
GOTERM_BP_DIRECT	GO:0007005~mitochondrion organization	4	2.94118	0.0356076	GSK3B, TERT, PARP1, LRRK2	135	106	19734	5.51614	1	0.201971	0.178705
GOTERM_BP_DIRECT	GO:0048870~cell motility	3	2.20588	0.0359582	MMP14, ADAM17, MAP2K1	135	44	19734	9.96667	1	0.203483	0.180043
GOTERM_BP_DIRECT	GO:0007566~embryo implantation	3	2.20588	0.0374666	MMP2, PTGS2, MMP9	135	45	19734	9.74519	1	0.210543	0.18629
GOTERM_BP_DIRECT	GO:0031667~response to nutrient levels	3	2.20588	0.0374666	TH, SRC, MTOR	135	45	19734	9.74519	1	0.210543	0.18629
GOTERM_BP_DIRECT	GO:0042177~negative regulation of protein catabolic process	3	2.20588	0.0374666	NOS2, HMGCR, EGFR	135	45	19734	9.74519	1	0.210543	0.18629
GOTERM_BP_DIRECT	GO:0043434~response to peptide hormone	3	2.20588	0.0389989	TH, STAT3, BRAF	135	46	19734	9.53333	1	0.216582	0.191633
GOTERM_BP_DIRECT	GO:0048863~stem cell differentiation	3	2.20588	0.0389989	KIT, ESR1, EZH2	135	46	19734	9.53333	1	0.216582	0.191633
GOTERM_BP_DIRECT	GO:0030890~positive regulation of B cell proliferation	3	2.20588	0.0389989	PTPRC, TLR9, CD38	135	46	19734	9.53333	1	0.216582	0.191633
GOTERM_BP_DIRECT	GO:0046627~negative regulation of insulin receptor signaling pathway	3	2.20588	0.0389989	GSK3B, PTPN1, PRKCZ	135	46	19734	9.53333	1	0.216582	0.191633
GOTERM_BP_DIRECT	GO:0007229~integrin-mediated signaling pathway	4	2.94118	0.0390726	SYK, SRC, ABL1, PTPN11	135	110	19734	5.31556	1	0.216582	0.191633
GOTERM_BP_DIRECT	GO:0051712~positive regulation of killing of cells of another organism	2	1.47059	0.0400615	SYK, NOS2	135	6	19734	48.7259	1	0.216582	0.191633
GOTERM_BP_DIRECT	GO:0035655~interleukin-18-mediated signaling pathway	2	1.47059	0.0400615	AKT1, PIK3R1	135	6	19734	48.7259	1	0.216582	0.191633
GOTERM_BP_DIRECT	GO:0007617~mating behavior	2	1.47059	0.0400615	APP, TH	135	6	19734	48.7259	1	0.216582	0.191633
GOTERM_BP_DIRECT	GO:0042159~lipoprotein catabolic process	2	1.47059	0.0400615	ATM, LDLR	135	6	19734	48.7259	1	0.216582	0.191633
GOTERM_BP_DIRECT	GO:0030641~regulation of cellular pH	2	1.47059	0.0400615	MAPK1, MAPK3	135	6	19734	48.7259	1	0.216582	0.191633
GOTERM_BP_DIRECT	GO:0072672~neutrophil extravasation	2	1.47059	0.0400615	PIK3CD, PIK3CG	135	6	19734	48.7259	1	0.216582	0.191633
GOTERM_BP_DIRECT	GO:0051583~dopamine uptake involved in synaptic transmission	2	1.47059	0.0400615	DRD2, SLC6A3	135	6	19734	48.7259	1	0.216582	0.191633
GOTERM_BP_DIRECT	GO:1990962~xenobiotic transport across blood-brain barrier	2	1.47059	0.0400615	ABCB1, ABCG2	135	6	19734	48.7259	1	0.216582	0.191633
GOTERM_BP_DIRECT	GO:0046641~positive regulation of alpha-beta T cell proliferation	2	1.47059	0.0400615	PTPRC, SYK	135	6	19734	48.7259	1	0.216582	0.191633
GOTERM_BP_DIRECT	GO:1901984~negative regulation of protein acetylation	2	1.47059	0.0400615	GSK3B, SIRT1	135	6	19734	48.7259	1	0.216582	0.191633
GOTERM_BP_DIRECT	GO:0032376~positive regulation of cholesterol transport	2	1.47059	0.0400615	NR1H2, NR1H3	135	6	19734	48.7259	1	0.216582	0.191633
GOTERM_BP_DIRECT	GO:0043457~regulation of cellular respiration	2	1.47059	0.0400615	PIK3CA, NOS2	135	6	19734	48.7259	1	0.216582	0.191633
GOTERM_BP_DIRECT	GO:0032092~positive regulation of protein binding	3	2.20588	0.0405548	GSK3B, TERT, LRRK2	135	47	19734	9.3305	1	0.218275	0.193131
GOTERM_BP_DIRECT	GO:0050885~neuromuscular process controlling balance	3	2.20588	0.0405548	APP, ABL1, PDE8B	135	47	19734	9.3305	1	0.218275	0.193131
GOTERM_BP_DIRECT	GO:0003007~heart morphogenesis	3	2.20588	0.0421339	TH, INSR, MTOR	135	48	19734	9.13611	1	0.225771	0.199763
GOTERM_BP_DIRECT	GO:0120163~negative regulation of cold-induced thermogenesis	3	2.20588	0.0421339	ADAM17, NR1H2, NR1H3	135	48	19734	9.13611	1	0.225771	0.199763
GOTERM_BP_DIRECT	GO:0042789~mRNA transcription by RNA polymerase II	3	2.20588	0.0437357	NR1H2, STAT3, NR1H3	135	49	19734	8.94966	1	0.233837	0.2069
GOTERM_BP_DIRECT	GO:0030334~regulation of cell migration	4	2.94118	0.0445795	CDK5, MMP3, AKT1, MET	135	116	19734	5.04061	1	0.237823	0.210427
GOTERM_BP_DIRECT	GO:0014823~response to activity	3	2.20588	0.04536	PIK3CA, TH, MMP2	135	50	19734	8.77067	1	0.238522	0.211046
GOTERM_BP_DIRECT	GO:0006470~protein dephosphorylation	4	2.94118	0.045533	PTPN1, PTPRC, PTPN11, PTPN22	135	117	19734	4.99753	1	0.238522	0.211046
GOTERM_BP_DIRECT	GO:0042492~gamma-delta T cell differentiation	2	1.47059	0.0465817	PTPRC, SYK	135	7	19734	41.7651	1	0.238522	0.211046
GOTERM_BP_DIRECT	GO:0034165~positive regulation of toll-like receptor 9 signaling pathway	2	1.47059	0.0465817	TLR9, PTPN22	135	7	19734	41.7651	1	0.238522	0.211046
GOTERM_BP_DIRECT	GO:0044321~response to leptin	2	1.47059	0.0465817	STAT3, SIRT1	135	7	19734	41.7651	1	0.238522	0.211046
GOTERM_BP_DIRECT	GO:0051006~positive regulation of lipoprotein lipase activity	2	1.47059	0.0465817	NR1H2, NR1H3	135	7	19734	41.7651	1	0.238522	0.211046
GOTERM_BP_DIRECT	GO:0016098~monoterpenoid metabolic process	2	1.47059	0.0465817	CYP2D6, CYP1A2	135	7	19734	41.7651	1	0.238522	0.211046
GOTERM_BP_DIRECT	GO:0001878~response to yeast	2	1.47059	0.0465817	MPO, ELANE	135	7	19734	41.7651	1	0.238522	0.211046
GOTERM_BP_DIRECT	GO:0031048~regulatory ncRNA-mediated heterochromatin formation	2	1.47059	0.0465817	DNMT3A, EZH2	135	7	19734	41.7651	1	0.238522	0.211046
GOTERM_BP_DIRECT	GO:0060736~prostate gland growth	2	1.47059	0.0465817	AR, CYP19A1	135	7	19734	41.7651	1	0.238522	0.211046
GOTERM_BP_DIRECT	GO:0021984~adenohypophysis development	2	1.47059	0.0465817	DRD2, SLC6A3	135	7	19734	41.7651	1	0.238522	0.211046
GOTERM_BP_DIRECT	GO:0006706~steroid catabolic process	2	1.47059	0.0465817	HSD11B1, CYP1A2	135	7	19734	41.7651	1	0.238522	0.211046
GOTERM_BP_DIRECT	GO:0048312~intracellular distribution of mitochondria	2	1.47059	0.0465817	LRRK2, MAPT	135	7	19734	41.7651	1	0.238522	0.211046
GOTERM_BP_DIRECT	GO:0033210~leptin-mediated signaling pathway	2	1.47059	0.0465817	STAT3, SIRT1	135	7	19734	41.7651	1	0.238522	0.211046
GOTERM_BP_DIRECT	GO:0043266~regulation of potassium ion transport	2	1.47059	0.0465817	DRD2, GCK	135	7	19734	41.7651	1	0.238522	0.211046
GOTERM_BP_DIRECT	GO:0009624~response to nematode	2	1.47059	0.0465817	CYP1A1, PTGS2	135	7	19734	41.7651	1	0.238522	0.211046
GOTERM_BP_DIRECT	GO:0038156~interleukin-3-mediated signaling pathway	2	1.47059	0.0465817	SYK, JAK2	135	7	19734	41.7651	1	0.238522	0.211046
GOTERM_BP_DIRECT	GO:0036016~cellular response to interleukin-3	2	1.47059	0.0465817	GSK3B, JAK2	135	7	19734	41.7651	1	0.238522	0.211046
GOTERM_BP_DIRECT	GO:0060603~mammary gland duct morphogenesis	2	1.47059	0.0465817	CSF1R, NR3C1	135	7	19734	41.7651	1	0.238522	0.211046
GOTERM_BP_DIRECT	GO:0051209~release of sequestered calcium ion into cytosol	3	2.20588	0.0470063	PTPRC, HTR2A, DRD2	135	51	19734	8.59869	1	0.238678	0.211183
GOTERM_BP_DIRECT	GO:0000086~G2/M transition of mitotic cell cycle	3	2.20588	0.0470063	APP, ABCB1, CDC25A	135	51	19734	8.59869	1	0.238678	0.211183
GOTERM_BP_DIRECT	GO:0045747~positive regulation of Notch signaling pathway	3	2.20588	0.0470063	SRC, STAT3, KIT	135	51	19734	8.59869	1	0.238678	0.211183
GOTERM_BP_DIRECT	GO:0008630~intrinsic apoptotic signaling pathway in response to DNA damage	3	2.20588	0.0470063	ABL1, ATM, PIK3R1	135	51	19734	8.59869	1	0.238678	0.211183
GOTERM_BP_DIRECT	GO:0031623~receptor internalization	3	2.20588	0.0486742	ACHE, SYK, INSR	135	52	19734	8.43333	1	0.245602	0.21731
GOTERM_BP_DIRECT	GO:0051496~positive regulation of stress fiber assembly	3	2.20588	0.0486742	ABL1, BRAF, MTOR	135	52	19734	8.43333	1	0.245602	0.21731
GOTERM_BP_DIRECT	GO:0031648~protein destabilization	3	2.20588	0.0486742	SRC, SIRT1, MTOR	135	52	19734	8.43333	1	0.245602	0.21731
GOTERM_BP_DIRECT	GO:0006935~chemotaxis	4	2.94118	0.0494477	CCR1, MAP2K1, MAPK1, PIK3CB	135	121	19734	4.83232	1	0.248986	0.220304

## Sheet: GO-CC
Category	Term	Count	%	PValue	Genes	List Total	Pop Hits	Pop Total	Fold Enrichment	Bonferroni	Benjamini	FDR
GOTERM_CC_DIRECT	GO:0043235~receptor complex	22	16.1765	1.23838e-18	PDGFRB, ALK, RET, PDGFRA, NTRK2, CSF1R, APP, FLT3, SRC, FLT4, INSR, NR1H3, ADRB2, EGFR, NR3C2, IGF1R, PTPRC, KIT, ERBB2, KDR, MET, LDLR	136	225	20887	15.0168	3.85135e-16	3.85135e-16	3.08355e-16
GOTERM_CC_DIRECT	GO:0005886~plasma membrane	84	61.7647	1.87774e-17	RET, ALK, ACHE, APP, GSK3B, FLT3, FLT4, LRRK2, PIK3CD, HTR2A, PIK3CB, SLC6A3, PIK3CG, SLC6A4, IGF1R, MYLK, ICAM1, MC4R, SLC22A12, CA2, KDR, CD38, AKT1, JAK2, PDGFRB, KCNH2, PDGFRA, CASR, MAP2K1, HSP90AA1, SYK, MMP2, AVPR2, F2, F3, BACE1, AR, ADAM17, MMP14, PIK3CA, MTNR1B, KIT, TLR9, MAPT, RAF1, MET, CFTR, ABCG2, CSF1R, ABCB1, SRC, PSEN2, ADRB1, ADRB2, PSEN1, PIK3R1, PRKCZ, EGFR, MAPK8, TERT, CNR1…	136	5592	20887	2.30701	5.83978e-15	2.91989e-15	2.33779e-15
GOTERM_CC_DIRECT	GO:0045121~membrane raft	18	13.2353	3.52087e-14	APP, SRC, PSEN2, PSEN1, SELE, SLC6A3, EGFR, SLC6A4, ICAM1, BACE1, IKBKB, ADAM17, PTPRC, CNR1, KDR, MAPT, JAK2, ABCG2	136	211	20887	13.1017	1.09454e-11	3.64997e-12	2.92232e-12
GOTERM_CC_DIRECT	GO:0043025~neuronal cell body	18	13.2353	3.87426e-10	RET, NTRK2, CASR, HSP90AA1, MAOB, SRC, LRRK2, PSEN2, HTR2A, PSEN1, SLC6A3, CYP17A1, IGF1R, BACE1, CDK5, CASP3, ABL1, MAPT	136	378	20887	7.31338	1.20489e-07	2.6127e-08	2.09184e-08
GOTERM_CC_DIRECT	GO:0030424~axon	18	13.2353	4.20049e-10	RET, NTRK2, GSK3B, APP, INSR, LRRK2, HTR2A, PSEN1, SLC6A3, CYP17A1, IGF1R, BACE1, MAPK8, TH, CDK5, CNR1, MAPT, DRD2	136	380	20887	7.27488	1.30635e-07	2.6127e-08	2.09184e-08
GOTERM_CC_DIRECT	GO:0005901~caveola	10	7.35294	1.31666e-09	LIPE, SRC, INSR, MAPK1, HTR2A, JAK2, PTGS2, SELE, IGF1R, MAPK3	136	75	20887	20.4775	4.09482e-07	6.59695e-08	5.28181e-08
GOTERM_CC_DIRECT	GO:0009986~cell surface	22	16.1765	1.48485e-09	KCNH2, ACHE, CSF1R, APP, CASR, HSP90AA1, ABCB1, PSEN2, PSEN1, F3, SLC6A3, EGFR, ICAM1, BACE1, ADAM17, PTPRC, KIT, CD38, MET, LDLR, ELANE, CFTR	136	657	20887	5.14274	4.61787e-07	6.59695e-08	5.28181e-08
GOTERM_CC_DIRECT	GO:0048471~perinuclear region of cytoplasm	23	16.9118	3.68786e-09	KCNH2, ACHE, NTRK2, APP, HSP90AA1, NOS2, SRC, PLA2G2A, AVPR2, PSEN2, PTPN22, PIK3R1, TYR, SELE, PRKCZ, EGFR, PIK3CA, TH, ALOX5, ERBB2, ABL1, NOX4, PDE8B	136	761	20887	4.64173	1.14692e-06	1.43365e-07	1.14785e-07
GOTERM_CC_DIRECT	GO:0005769~early endosome	15	11.0294	1.74872e-08	RET, PTPN1, NTRK2, APP, MAP2K1, PSEN2, ADRB1, ADRB2, BACE1, ERBB2, KDR, MAPK1, LDLR, CFTR, MAPK3	136	315	20887	7.31338	5.4385e-06	6.0428e-07	4.83812e-07
GOTERM_CC_DIRECT	GO:0005737~cytoplasm	67	49.2647	1.04191e-07	APP, GSK3B, LRRK2, PIK3CD, PTPN22, PIK3CB, PYGL, NR3C1, SLC6A3, PIK3CG, MYLK, MC4R, IKBKB, CYP2D6, CA2, CASP3, HNF4A, AKT1, JAK2, PDGFRB, PDGFRA, HSP90AA1, SYK, DNMT3A, SIRT1, CDC25A, AR, ADAM17, MMP14, PIK3CA, TLR9, MAPT, RAF1, CFTR, ABCB1, SRC, PIK3R1, HDAC8, PTGS2, PRKCZ, EGFR, PTGS1, MAPK8, TERT, CNR1, ERBB2, ABL1, MAPK1, ELANE, MAPK3, CCR1, PTPN1, NTRK2, NOS2, NR1H2, STAT3, NR1H3, PTPN11, BR…	136	5754	20887	1.78831	3.24029e-05	3.24034e-06	2.59435e-06
GOTERM_CC_DIRECT	GO:0005943~phosphatidylinositol 3-kinase complex, class IA	5	3.67647	2.05085e-07	PIK3CA, PIK3CD, PIK3CB, PIK3R1, PIK3CG	136	9	20887	85.3227	6.37794e-05	5.79831e-06	4.64238e-06
GOTERM_CC_DIRECT	GO:0005739~mitochondrion	29	21.3235	2.3493e-07	GSK3B, MAOB, SRC, LRRK2, PSEN1, NR3C1, MAPK8, ALDH2, CYP2D6, ABL1, CYP1B1, AKT1, MAPK1, MAPK3, MAP2K1, HSP90AA1, PARP1, MMP2, MMP3, BRAF, SIRT1, GCK, ESR2, MAPK10, CYP27A1, TH, NOX4, MAPT, RAF1	136	1485	20887	2.99922	7.30607e-05	6.08861e-06	4.8748e-06
GOTERM_CC_DIRECT	GO:0016324~apical plasma membrane	15	11.0294	4.46673e-07	PDGFRB, CASR, HSP90AA1, ABCB1, PSEN2, ADRB2, PRKCZ, EGFR, SLC22A12, ADAM17, ERBB2, TLR9, LDLR, CFTR, ABCG2	136	410	20887	5.61881	0.000138906	1.04404e-05	8.35905e-06
GOTERM_CC_DIRECT	GO:0016020~membrane	60	44.1176	4.69987e-07	RET, ALK, ACHE, APP, FLT3, NR3C1, SLC6A3, PIK3CG, SLC6A4, IGF1R, ICAM1, MC4R, SLC22A12, LIPE, CYP2D6, CYP1B1, CD38, AKT1, JAK2, PDGFRB, KCNH2, PDGFRA, CASR, HSP90AA1, PARP1, AVPR2, F3, BACE1, AR, ADAM17, MMP14, MTNR1B, KIT, MAPT, MET, CFTR, CSF1R, ABCB1, PSEN2, ADRB2, PSEN1, PIK3R1, HMGCR, CYP19A1, PRKCZ, EGFR, HSD11B1, ERBB2, LDLR, PTPN1, NTRK2, INSR, GCGR, ESR1, MTOR, SMARCA4, PTPRC, CDK5, NOX4…	136	5048	20887	1.82545	0.000146155	1.04404e-05	8.35905e-06
GOTERM_CC_DIRECT	GO:0030425~dendrite	15	11.0294	1.74461e-06	RET, NTRK2, GSK3B, APP, MAOB, LRRK2, HTR2A, PSEN1, MTOR, BACE1, TH, CDK5, ABL1, MAPT, DRD2	136	460	20887	5.00807	0.000542428	3.61717e-05	2.89606e-05
GOTERM_CC_DIRECT	GO:0005829~cytosol	63	46.3235	1.89313e-06	APP, GSK3B, FLT4, LRRK2, PIK3CD, AKR1B1, PTPN22, PIK3CB, PYGL, NR3C1, PIK3CG, MYLK, NR3C2, IKBKB, LIPE, CA2, CASP3, AKT1, JAK2, PDE8B, MAP2K1, HSP90AA1, PARP1, SYK, MMP3, SIRT1, CDC25A, AR, ADAM17, MMP14, PIK3CA, PDE5A, MAPT, RAF1, CFTR, SRC, PIK3R1, PRKCZ, MAPK8, TERT, ALOX5, ERBB2, ABL1, MAPK1, XDH, ELANE, MAPK3, PTPN1, NTRK2, NOS2, NR1H2, STAT3, NR1H3, PTPN11, BRAF, ESR1, MTOR, GCK, MAPK10, TH…	136	5649	20887	1.7128	0.000588589	3.67976e-05	2.94618e-05
GOTERM_CC_DIRECT	GO:0032991~protein-containing complex	18	13.2353	2.07616e-06	ALK, PDGFRA, PTPN1, HSP90AA1, SYK, PARP1, PSEN2, PTPN11, PSEN1, PTGS2, NR3C1, ESR1, EGFR, SMARCA4, AR, ABL1, AKT1, CFTR	136	684	20887	4.0416	0.000645477	3.79815e-05	3.04096e-05
GOTERM_CC_DIRECT	GO:0005942~phosphatidylinositol 3-kinase complex	5	3.67647	1.34346e-05	PIK3CA, PIK3CD, PIK3CB, PIK3R1, PIK3CG	136	23	20887	33.3871	0.00416946	0.000232119	0.000185845
GOTERM_CC_DIRECT	GO:0010008~endosome membrane	11	8.08824	1.73112e-05	BACE1, RET, FLT3, INSR, ERBB2, TLR9, ADRB2, LDLR, EGFR, CFTR, SLC6A4	136	286	20887	5.90696	0.00536936	0.000283357	0.000226868
GOTERM_CC_DIRECT	GO:0005634~nucleus	64	47.0588	1.93398e-05	ACHE, APP, GSK3B, PTPN22, PIK3CB, NR3C1, MPO, NR3C2, IKBKB, CASP3, HNF4A, KDR, AKT1, JAK2, PDE8B, PDGFRB, PDGFRA, PBRM1, MAP2K1, HSP90AA1, PARP1, SYK, MMP2, MMP3, DNMT3A, SIRT1, CDC25A, AR, MMP14, MAPT, RAF1, CFTR, PSEN2, ADRB2, PSEN1, PIK3R1, HDAC8, PRKCZ, EGFR, MAPK8, TERT, ERBB2, ABL1, MAPK1, DRD2, MAPK3, NOS2, NR1H2, STAT3, NR1H3, PTPN11, BRAF, ESR1, MTOR, ESR2, GCK, SMARCA4, MAPK10, TH, CDK5…	136	6175	20887	1.59177	0.00599667	0.000300733	0.00024078
GOTERM_CC_DIRECT	GO:0005925~focal adhesion	13	9.55882	2.62872e-05	PDGFRB, MAP2K1, SRC, EGFR, SLC6A4, ICAM1, MMP14, ADAM17, PTPRC, NOX4, MAPK1, JAK2, MAPK3	136	435	20887	4.58977	0.00814209	0.000389301	0.000311691
GOTERM_CC_DIRECT	GO:0030426~growth cone	8	5.88235	3.08288e-05	APP, CDK5, CNR1, LRRK2, PSEN2, ABL1, MAPT, PSEN1	136	137	20887	8.96823	0.00954208	0.000435807	0.000348926
GOTERM_CC_DIRECT	GO:0042734~presynaptic membrane	8	5.88235	3.23192e-05	CNR1, ERBB2, PSEN2, HTR2A, PSEN1, DRD2, SLC6A3, SLC6A4	136	138	20887	8.90324	0.0100011	0.000437012	0.000349891
GOTERM_CC_DIRECT	GO:0005789~endoplasmic reticulum membrane	21	15.4412	6.55313e-05	PDGFRA, LRRK2, PLA2G2A, PSEN2, HMGCR, PSEN1, PTGS2, CYP19A1, EGFR, MTOR, PTGS1, CYP17A1, NR3C2, HSD11B1, CYP2D6, CYP1A2, CYP1A1, TLR9, CYP1B1, NOX4, CFTR	136	1173	20887	2.74953	0.0201746	0.000849176	0.000679887
GOTERM_CC_DIRECT	GO:0005654~nucleoplasm	46	33.8235	7.69251e-05	CSF1R, GSK3B, SRC, FLT4, AKR1B1, PSEN1, PIK3CB, NR3C1, HDAC8, MPO, NR3C2, MAPK8, TERT, CASP3, HNF4A, ALOX5, ERBB2, ABL1, AKT1, MAPK1, JAK2, MAPK3, PDGFRA, PBRM1, HSP90AA1, PARP1, NOS2, NR1H2, STAT3, DNMT3A, NR1H3, PTPN11, ESR1, SIRT1, GCK, CDC25A, MTOR, ESR2, SMARCA4, MAPK10, AR, CDK5, CDK4, ATM, ABCG2, EZH2	136	4030	20887	1.75303	0.0236407	0.000956948	0.000766174
GOTERM_CC_DIRECT	GO:0005764~lysosome	10	7.35294	0.000194292	BACE1, SRC, INSR, LRRK2, TLR9, ADRB2, TYR, MPO, LDLR, MTOR	136	311	20887	4.93829	0.0586411	0.00232404	0.00186072
GOTERM_CC_DIRECT	GO:0043005~neuron projection	10	7.35294	0.000287861	CDK5, TH, LRRK2, BRAF, MAPT, PSEN1, PTGS2, SLC6A3, SLC6A4, PTGS1	136	328	20887	4.68234	0.0856462	0.00331573	0.00265472
GOTERM_CC_DIRECT	GO:0005768~endosome	10	7.35294	0.000321588	BACE1, APP, GCGR, LRRK2, AVPR2, TLR9, KDR, ADRB2, PRKCZ, EGFR	136	333	20887	4.61204	0.0951897	0.00349958	0.00280192
GOTERM_CC_DIRECT	GO:0031594~neuromuscular junction	6	4.41176	0.000328216	ACHE, APP, CDK5, ERBB2, PSEN2, PSEN1	136	92	20887	10.0161	0.0970533	0.00349958	0.00280192
GOTERM_CC_DIRECT	GO:0098794~postsynapse	7	5.14706	0.00033758	GSK3B, LRRK2, ABL1, AKT1, PSEN1, JAK2, MET	136	143	20887	7.51795	0.0996802	0.00349958	0.00280192
GOTERM_CC_DIRECT	GO:0009897~external side of plasma membrane	11	8.08824	0.000483819	CCR1, PDGFRA, PTPRC, INSR, KIT, KDR, F2, SELE, F3, LDLR, ICAM1	136	429	20887	3.93797	0.139726	0.0048538	0.00388616
GOTERM_CC_DIRECT	GO:0098978~glutamatergic synapse	11	8.08824	0.000510733	GSK3B, CNR1, SRC, LRRK2, AKT1, HTR2A, PSEN1, DRD2, JAK2, PRKCZ, MAPK3	136	432	20887	3.91062	0.1469	0.00496368	0.00397414
GOTERM_CC_DIRECT	GO:0005770~late endosome	7	5.14706	0.000593137	BACE1, MAP2K1, SRC, INSR, MAPK1, LDLR, MAPK3	136	159	20887	6.76142	0.168497	0.00558987	0.00447549
GOTERM_CC_DIRECT	GO:0097443~sorting endosome	3	2.20588	0.000611524	PTPN1, KDR, LDLR	136	6	20887	76.7904	0.173241	0.00559364	0.00447851
GOTERM_CC_DIRECT	GO:0005794~Golgi apparatus	18	13.2353	0.000743194	PDGFRB, PDGFRA, ACHE, APP, MAP2K1, LRRK2, AVPR2, PSEN2, ADRB2, PSEN1, ESR1, PTGS1, BACE1, KDR, MAPK1, RAF1, LDLR, MAPK3	136	1100	20887	2.51314	0.206435	0.00660381	0.00528729
GOTERM_CC_DIRECT	GO:0043231~intracellular membrane-bounded organelle	16	11.7647	0.000857127	PDGFRB, CSF1R, LRRK2, BRAF, PIK3CB, TYR, MPO, ESR2, PTGS1, IGF1R, HSD11B1, CYP2D6, CYP1A2, CYP1A1, CYP1B1, ATM	136	915	20887	2.68557	0.234082	0.00740462	0.00592846
GOTERM_CC_DIRECT	GO:0005788~endoplasmic reticulum lumen	9	6.61765	0.000954347	BACE1, BCHE, APP, ADAM17, FLT3, MAPK1, F2, PTGS2, MAPK3	136	311	20887	4.44446	0.256914	0.00802168	0.0064225
GOTERM_CC_DIRECT	GO:0030669~clathrin-coated endocytic vesicle membrane	5	3.67647	0.00115997	AVPR2, ADRB2, LDLR, EGFR, CFTR	136	71	20887	10.8156	0.302994	0.00949347	0.00760088
GOTERM_CC_DIRECT	GO:0030054~cell junction	7	5.14706	0.00137474	PDGFRA, CDK5, SRC, KDR, PSEN1, PRKCZ, EGFR	136	187	20887	5.74902	0.348084	0.0109627	0.0087772
GOTERM_CC_DIRECT	GO:0045202~synapse	11	8.08824	0.00166309	ACHE, APP, MAPK8, PTPRC, MTNR1B, MAPK1, PSEN1, DRD2, NR3C1, EZH2, SLC6A4	136	505	20887	3.34533	0.404081	0.0126527	0.0101303
GOTERM_CC_DIRECT	GO:0005783~endoplasmic reticulum	18	13.2353	0.00166804	PTPN1, APP, MAP2K1, FLT3, LRRK2, PLA2G2A, AVPR2, PSEN2, HMGCR, PSEN1, PTGS2, CYP19A1, CYP17A1, BACE1, CYP2D6, KDR, TLR9, NOX4	136	1185	20887	2.33287	0.404999	0.0126527	0.0101303
GOTERM_CC_DIRECT	GO:0005641~nuclear envelope lumen	3	2.20588	0.0021952	BCHE, APP, ALOX5	136	11	20887	41.8857	0.495131	0.0162549	0.0130144
GOTERM_CC_DIRECT	GO:0005635~nuclear envelope	7	5.14706	0.00258611	PARP1, ALOX5, INSR, SIRT1, PRKCZ, MTOR, MAPK3	136	212	20887	5.07107	0.553056	0.0187042	0.0149754
GOTERM_CC_DIRECT	GO:0043198~dendritic shaft	4	2.94118	0.00269766	APP, PSEN2, HTR2A, PSEN1	136	43	20887	14.2866	0.568335	0.0190676	0.0152663
GOTERM_CC_DIRECT	GO:0035253~ciliary rootlet	3	2.20588	0.00412049	APP, PSEN2, PSEN1	136	15	20887	30.7162	0.723105	0.0284771	0.0228
GOTERM_CC_DIRECT	GO:0098793~presynapse	6	4.41176	0.00429043	GSK3B, CDK5, CNR1, BRAF, HTR2A, SLC6A4	136	164	20887	5.61881	0.737419	0.0290071	0.0232243
GOTERM_CC_DIRECT	GO:0005798~Golgi-associated vesicle	3	2.20588	0.00468926	APP, LRRK2, TYR	136	16	20887	28.7964	0.768179	0.0307398	0.0246116
GOTERM_CC_DIRECT	GO:0031012~extracellular matrix	7	5.14706	0.00474441	MMP14, MMP1, MMP2, LRRK2, MMP3, ALPL, MMP9	136	240	20887	4.47944	0.77214	0.0307398	0.0246116
GOTERM_CC_DIRECT	GO:0031143~pseudopodium	3	2.20588	0.00592852	MAPK1, RAF1, MAPK3	136	18	20887	25.5968	0.842646	0.037628	0.0301266
GOTERM_CC_DIRECT	GO:0009898~cytoplasmic side of plasma membrane	5	3.67647	0.00624375	IKBKB, PTPRC, TH, KIT, PTPN22	136	113	20887	6.79561	0.857426	0.0388361	0.0310939
GOTERM_CC_DIRECT	GO:0043679~axon terminus	4	2.94118	0.00723093	NTRK2, CASR, DRD2, SLC6A3	136	61	20887	10.0709	0.895335	0.0440945	0.035304
GOTERM_CC_DIRECT	GO:0016323~basolateral plasma membrane	7	5.14706	0.0081465	HSP90AA1, CASR, ERBB2, TLR9, CD38, LDLR, EGFR	136	269	20887	3.99653	0.921444	0.0476852	0.0381788
GOTERM_CC_DIRECT	GO:0000791~euchromatin	4	2.94118	0.00825447	DNMT3A, JAK2, ESR1, SIRT1	136	64	20887	9.59881	0.924059	0.0476852	0.0381788
GOTERM_CC_DIRECT	GO:0008021~synaptic vesicle	5	3.67647	0.00838063	BACE1, APP, TH, PSEN2, PSEN1	136	123	20887	6.24313	0.927005	0.0476852	0.0381788
GOTERM_CC_DIRECT	GO:0005911~cell-cell junction	6	4.41176	0.00843307	APP, ADAM17, KIT, AKT1, PIK3R1, PRKCZ	136	193	20887	4.77454	0.928195	0.0476852	0.0381788
GOTERM_CC_DIRECT	GO:1904813~ficolin-1-rich granule lumen	5	3.67647	0.0088587	HSP90AA1, ALOX5, MAPK1, PYGL, MMP9	136	125	20887	6.14324	0.93717	0.0491974	0.0393896
GOTERM_CC_DIRECT	GO:0031904~endosome lumen	3	2.20588	0.00959888	PTPN1, APP, JAK2	136	23	20887	20.0323	0.950197	0.0523728	0.0419319
GOTERM_CC_DIRECT	GO:0070062~extracellular exosome	25	18.3824	0.00982743	ALK, APP, ABCB1, SRC, LRRK2, AKR1B1, PYGL, MPO, PRKCZ, PTGS1, ICAM1, SLC22A12, TTR, ALDH2, CA2, CD38, ELANE, HSP90AA1, INSR, PLA2G2A, F2, MMP9, PTPRC, ALPL, SHBG	136	2258	20887	1.70041	0.953646	0.0526954	0.0421902
GOTERM_CC_DIRECT	GO:0016363~nuclear matrix	5	3.67647	0.0101095	PBRM1, ALOX5, DNMT3A, PRKCZ, SMARCA4	136	130	20887	5.90696	0.957577	0.0532892	0.0426656
GOTERM_CC_DIRECT	GO:0005615~extracellular space	23	16.9118	0.0110648	ACHE, BCHE, APP, MMP1, MMP2, LRRK2, PLA2G2A, MMP3, AKR1B1, F2, MPO, SELE, F3, MMP9, EGFR, SMARCA4, ICAM1, MMP14, TTR, ALOX5, KIT, XDH, ELANE	136	2033	20887	1.73751	0.968581	0.0573528	0.0459191
GOTERM_CC_DIRECT	GO:0005790~smooth endoplasmic reticulum	3	2.20588	0.0112867	APP, TH, PSEN1	136	25	20887	18.4297	0.970698	0.0575435	0.0460718
GOTERM_CC_DIRECT	GO:0031410~cytoplasmic vesicle	7	5.14706	0.0142509	PDGFRB, MMP14, TH, LRRK2, ERBB2, ATM, HTR2A	136	304	20887	3.5364	0.988483	0.0714845	0.0572336
GOTERM_CC_DIRECT	GO:0005741~mitochondrial outer membrane	6	4.41176	0.0150241	MAOB, CNR1, LRRK2, PLA2G2A, RAF1, MTOR	136	223	20887	4.13222	0.990977	0.0741664	0.0593808
GOTERM_CC_DIRECT	GO:0005576~extracellular region	23	16.9118	0.015761	ACHE, BCHE, APP, HSP90AA1, MMP1, FLT4, MMP2, PLA2G2A, MMP3, PYGL, F2, MPO, MMP9, TTR, ALOX5, KDR, TLR9, ALPL, MAPK1, MAPT, SHBG, MET, ELANE	136	2101	20887	1.68128	0.99285	0.0765885	0.06132
GOTERM_CC_DIRECT	GO:0062023~collagen-containing extracellular matrix	8	5.88235	0.0169354	HSP90AA1, MMP2, MMP3, F2, F3, MMP9, ELANE, ICAM1	136	408	20887	3.01139	0.995068	0.0810293	0.0648756
GOTERM_CC_DIRECT	GO:0000785~chromatin	15	11.0294	0.0175122	PBRM1, PARP1, NR1H2, STAT3, NR1H3, NR3C1, ESR1, SIRT1, ESR2, SMARCA4, NR3C2, AR, CDK4, HNF4A, EZH2	136	1156	20887	1.99283	0.995891	0.0825198	0.0660689
GOTERM_CC_DIRECT	GO:0043209~myelin sheath	3	2.20588	0.0192086	HSP90AA1, CA2, ERBB2	136	33	20887	13.9619	0.997599	0.0891621	0.071387
GOTERM_CC_DIRECT	GO:0043204~perikaryon	5	3.67647	0.0198494	APP, CDK5, TH, LRRK2, DRD2	136	159	20887	4.82959	0.998041	0.0907819	0.0726839
GOTERM_CC_DIRECT	GO:0035578~azurophil granule lumen	4	2.94118	0.0212298	TTR, MAPK1, MPO, ELANE	136	91	20887	6.75081	0.998736	0.0956881	0.076612
GOTERM_CC_DIRECT	GO:0005899~insulin receptor complex	2	1.47059	0.0256057	INSR, IGF1R	136	4	20887	76.7904	0.999686	0.11216	0.0898001
GOTERM_CC_DIRECT	GO:0005944~phosphatidylinositol 3-kinase complex, class IB	2	1.47059	0.0256057	PIK3CA, PIK3CG	136	4	20887	76.7904	0.999686	0.11216	0.0898001
GOTERM_CC_DIRECT	GO:0032587~ruffle membrane	4	2.94118	0.0285183	ADAM17, SRC, ERBB2, EGFR	136	102	20887	6.02278	0.999876	0.121921	0.0976149
GOTERM_CC_DIRECT	GO:0031965~nuclear membrane	6	4.41176	0.028618	CDK4, ALOX5, ABL1, CD38, PSEN1, EGFR	136	264	20887	3.49047	0.99988	0.121921	0.0976149
GOTERM_CC_DIRECT	GO:0098591~external side of apical plasma membrane	2	1.47059	0.0381633	ABCB1, ABCG2	136	6	20887	51.1936	0.999994	0.160389	0.128415
GOTERM_CC_DIRECT	GO:0043195~terminal bouton	3	2.20588	0.0400206	NTRK2, TH, LRRK2	136	49	20887	9.40291	0.999997	0.165952	0.132868
GOTERM_CC_DIRECT	GO:0005743~mitochondrial inner membrane	8	5.88235	0.044327	CYP27A1, APP, CYP24A1, SRC, LRRK2, PSEN2, CYP1A1, PSEN1	136	501	20887	2.45239	0.999999	0.181391	0.145229
GOTERM_CC_DIRECT	GO:0031901~early endosome membrane	5	3.67647	0.0455439	NTRK2, TLR9, PSEN1, EGFR, CFTR	136	207	20887	3.70968	0.999999	0.18395	0.147278

## Sheet: GO-MF
Category	Term	Count	%	PValue	Genes	List Total	Pop Hits	Pop Total	Fold Enrichment	Bonferroni	Benjamini	FDR
GOTERM_MF_DIRECT	GO:0004714~transmembrane receptor protein tyrosine kinase activity	14	10.2941	3.64445e-19	ALK, RET, PDGFRA, NTRK2, CSF1R, FLT3, SRC, FLT4, INSR, EGFR, IGF1R, KIT, ERBB2, KDR	136	39	19304	50.9532	2.20489e-16	1.96091e-16	1.75347e-16
GOTERM_MF_DIRECT	GO:0004713~protein tyrosine kinase activity	18	13.2353	6.48233e-19	PDGFRB, ALK, RET, CSF1R, MAP2K1, SYK, FLT3, SRC, INSR, BRAF, EGFR, IGF1R, KIT, ERBB2, KDR, ABL1, JAK2, MET	136	104	19304	24.5667	3.92181e-16	1.96091e-16	1.75347e-16
GOTERM_MF_DIRECT	GO:0005524~ATP binding	47	34.5588	3.70263e-18	RET, ALK, CSF1R, GSK3B, ABCB1, FLT3, SRC, FLT4, LRRK2, PIK3CD, PYGL, PIK3CB, PRKCZ, EGFR, PIK3CG, IGF1R, MYLK, IKBKB, MAPK8, ERBB2, KDR, ABL1, AKT1, MAPK1, JAK2, MAPK3, PDGFRB, PDGFRA, NTRK2, MAP2K1, HSP90AA1, SYK, INSR, BRAF, GCK, MTOR, SMARCA4, MAPK10, PIK3CA, CDK5, CDK4, KIT, ATM, RAF1, MET, CFTR, ABCG2	136	1541	19304	4.32916	2.24009e-15	7.46697e-16	6.67708e-16
GOTERM_MF_DIRECT	GO:0016301~kinase activity	20	14.7059	3.09024e-16	ALK, RET, NTRK2, GSK3B, SYK, LRRK2, PIK3CD, PIK3CB, PIK3R1, EGFR, MTOR, PIK3CG, MYLK, PIK3CA, CDK5, CDK4, ERBB2, ABL1, AKT1, JAK2	136	206	19304	13.7807	2.01505e-13	4.67399e-14	4.17955e-14
GOTERM_MF_DIRECT	GO:0004672~protein kinase activity	21	15.4412	5.95555e-15	PDGFRB, PDGFRA, GSK3B, MAP2K1, SYK, SRC, FLT4, LRRK2, BRAF, PRKCZ, MTOR, PIK3CG, MYLK, IKBKB, CDK5, ERBB2, ABL1, AKT1, JAK2, RAF1, MET	136	277	19304	10.7609	3.6271e-12	7.20621e-13	6.4439e-13
GOTERM_MF_DIRECT	GO:0042802~identical protein binding	45	33.0882	1.22072e-14	ALK, APP, MAOB, LRRK2, PYGL, ADRB2, HTR2A, NR3C1, EGFR, PIK3CG, SLC6A4, IGF1R, IKBKB, TTR, TERT, CNR1, ERBB2, KDR, AKT1, MAPK1, CD38, JAK2, DRD2, LDLR, MAPK3, KCNH2, BCHE, CASR, HSP90AA1, PARP1, INSR, STAT3, DNMT3A, BRAF, TYR, MMP9, ESR1, SIRT1, MTOR, TH, ATM, MAPT, RAF1, MET, ABCG2	136	1737	19304	3.67723	7.38853e-12	1.23089e-12	1.10068e-12
GOTERM_MF_DIRECT	GO:0019899~enzyme binding	21	15.4412	1.50579e-12	PDGFRB, PTPN1, BCHE, APP, PARP1, SRC, PTGS2, ESR1, SIRT1, EGFR, ESR2, BACE1, AR, MAPK8, TH, CYP1A2, CYP1A1, AKT1, MAPT, RAF1, CFTR	136	372	19304	8.01281	9.11006e-10	1.30143e-10	1.16376e-10
GOTERM_MF_DIRECT	GO:0020037~heme binding	15	11.0294	4.22716e-12	NOS2, SRC, PTGS2, MPO, CYP19A1, PTGS1, CYP17A1, CYP27A1, CYP24A1, CYP2D6, CYP1A2, CYP1A1, CYP1B1, NOX4, JAK2	136	155	19304	13.7362	2.55744e-09	3.19679e-10	2.85862e-10
GOTERM_MF_DIRECT	GO:0106310~protein serine kinase activity	19	13.9706	9.30358e-11	GSK3B, MAP2K1, LRRK2, BRAF, PIK3CB, PRKCZ, MTOR, PIK3CG, MAPK10, IKBKB, MAPK8, PIK3CA, CDK5, CDK4, AKT1, MAPK1, ATM, RAF1, MAPK3	136	366	19304	7.36853	5.62867e-08	6.25407e-09	5.59249e-09
GOTERM_MF_DIRECT	GO:0004879~nuclear receptor activity	10	7.35294	1.24522e-10	AR, NR1H2, HNF4A, STAT3, NR1H3, PIK3R1, NR3C1, ESR1, ESR2, NR3C2	136	54	19304	26.2854	7.53358e-08	7.53358e-09	6.73664e-09
GOTERM_MF_DIRECT	GO:0043560~insulin receptor substrate binding	7	5.14706	1.72419e-10	PIK3CA, INSR, PIK3CB, PIK3R1, JAK2, PRKCZ, IGF1R	136	13	19304	76.4299	1.04313e-07	9.48304e-09	8.47987e-09
GOTERM_MF_DIRECT	GO:0005515~protein binding	121	88.9706	8.23769e-10	APP, NR3C1, MPO, MYLK, ICAM1, IGF1R, NR3C2, LIPE, KDR, CYP1B1, AKT1, PDGFRB, KCNH2, PDGFRA, CASR, MAP2K1, CDC25A, AR, ADAM17, MTNR1B, RAF1, CFTR, ABCG2, CSF1R, ABCB1, MAOB, PSEN2, ADRB1, PSEN1, ADRB2, PIK3R1, PRKCZ, TERT, ABL1, DRD2, ELANE, CCR1, INSR, BRAF, TYR, SELE, ESR1, ESR2, SMARCA4, PTPRC, TH, CDK5, CDK4, CYP1A2, CYP1A1, NOX4, ATM, SHBG, EZH2, RET, ALK, ACHE, GSK3B, FLT3, FLT4, LRRK2, PIK3…	136	12754	19304	1.34663	4.9838e-07	4.15317e-08	3.71382e-08
GOTERM_MF_DIRECT	GO:0042803~protein homodimerization activity	24	17.6471	2.23007e-09	KCNH2, PDGFRA, ACHE, NTRK2, CSF1R, CASR, HSP90AA1, NOS2, PARP1, FLT4, LRRK2, STAT3, ADRB2, TYR, PTGS2, HSD11B1, IKBKB, TERT, HNF4A, KIT, TLR9, AKT1, XDH, ABCG2	136	750	19304	4.54212	1.34919e-06	1.03784e-07	9.28053e-08
GOTERM_MF_DIRECT	GO:0004674~protein serine/threonine kinase activity	17	12.5	1.09596e-08	GSK3B, MAP2K1, SYK, LRRK2, BRAF, PRKCZ, MTOR, PIK3CG, IKBKB, MAPK8, PIK3CA, CDK5, AKT1, MAPK1, ATM, RAF1, MAPK3	136	382	19304	6.31675	6.63057e-06	4.73613e-07	4.23512e-07
GOTERM_MF_DIRECT	GO:0004175~endopeptidase activity	9	6.61765	5.28326e-08	BACE1, MMP14, ADAM17, MMP1, MMP2, MMP3, PSEN1, MMP9, ELANE	136	75	19304	17.0329	3.19632e-05	2.0066e-06	1.79433e-06
GOTERM_MF_DIRECT	GO:0005506~iron ion binding	11	8.08824	5.30672e-08	CYP27A1, CYP24A1, TH, CYP2D6, ALOX5, CYP1A2, CYP1A1, CYP1B1, CYP19A1, XDH, CYP17A1	136	140	19304	11.1525	3.21051e-05	2.0066e-06	1.79433e-06
GOTERM_MF_DIRECT	GO:0005496~steroid binding	7	5.14706	6.67183e-08	HSD11B1, AR, NR3C1, SHBG, ESR1, ESR2, NR3C2	136	31	19304	32.0512	4.03638e-05	2.37439e-06	2.12321e-06
GOTERM_MF_DIRECT	GO:0004508~steroid 17-alpha-monooxygenase activity	5	3.67647	7.87744e-08	CYP2D6, CYP1A2, CYP1A1, CYP1B1, CYP17A1	136	7	19304	101.387	4.76574e-05	2.6417e-06	2.36224e-06
GOTERM_MF_DIRECT	GO:0019901~protein kinase binding	18	13.2353	8.29624e-08	PDGFRB, PTPN1, GSK3B, CASR, SYK, PARP1, STAT3, PTPN11, NR3C1, ESR1, PRKCZ, CDC25A, EGFR, IKBKB, PTPRC, AKT1, MAPT, JAK2	136	502	19304	5.08952	5.0191e-05	2.6417e-06	2.36224e-06
GOTERM_MF_DIRECT	GO:0019838~growth factor binding	7	5.14706	2.82389e-07	CSF1R, FLT3, SRC, FLT4, ERBB2, KIT, KDR	136	39	19304	25.4766	0.000170831	8.54227e-06	7.63862e-06
GOTERM_MF_DIRECT	GO:0016303~1-phosphatidylinositol-3-kinase activity	5	3.67647	4.64994e-07	PIK3CA, PIK3CD, ATM, PIK3CB, PIK3CG	136	10	19304	70.9706	0.000281282	1.33963e-05	1.19791e-05
GOTERM_MF_DIRECT	GO:0034056~estrogen response element binding	5	3.67647	1.0842e-06	AR, NR3C1, ESR1, ESR2, NR3C2	136	12	19304	59.1422	0.000655727	2.98155e-05	2.66615e-05
GOTERM_MF_DIRECT	GO:0019903~protein phosphatase binding	8	5.88235	2.99205e-06	CSF1R, HSP90AA1, MAPK8, FLT4, STAT3, PIK3R1, MET, EGFR	136	89	19304	12.7588	0.00180856	7.87039e-05	7.03782e-05
GOTERM_MF_DIRECT	GO:0008233~peptidase activity	8	5.88235	5.7022e-06	BACE1, APP, ADAM17, MMP1, CASP3, MMP3, MMP9, ELANE	136	98	19304	11.587	0.0034439	0.000143743	0.000128537
GOTERM_MF_DIRECT	GO:0097110~scaffold protein binding	7	5.14706	9.50316e-06	KCNH2, IKBKB, MAP2K1, HSP90AA1, SYK, SRC, BRAF	136	70	19304	14.1941	0.00573294	0.000229976	0.000205648
GOTERM_MF_DIRECT	GO:0035005~1-phosphatidylinositol-4-phosphate 3-kinase activity	4	2.94118	1.14698e-05	PIK3CA, PIK3CD, PIK3CB, PIK3CG	136	7	19304	81.1092	0.00691523	0.000257008	0.00022982
GOTERM_MF_DIRECT	GO:0046934~1-phosphatidylinositol-4,5-bisphosphate 3-kinase activity	4	2.94118	1.14698e-05	PIK3CA, PIK3CD, PIK3CB, PIK3CG	136	7	19304	81.1092	0.00691523	0.000257008	0.00022982
GOTERM_MF_DIRECT	GO:0005158~insulin receptor binding	5	3.67647	1.5175e-05	PTPN1, SRC, PTPN11, PIK3R1, IGF1R	136	22	19304	32.2594	0.00913891	0.000327888	0.000293202
GOTERM_MF_DIRECT	GO:0051879~Hsp90 protein binding	6	4.41176	1.69079e-05	CDK5, CYP1A1, KDR, MAPT, NR3C1, HDAC8	136	46	19304	18.5141	0.0101772	0.000352734	0.00031542
GOTERM_MF_DIRECT	GO:0005021~vascular endothelial growth factor receptor activity	4	2.94118	1.82576e-05	PDGFRA, FLT3, FLT4, KDR	136	8	19304	70.9706	0.0109852	0.000354834	0.000317298
GOTERM_MF_DIRECT	GO:0005178~integrin binding	9	6.61765	1.85864e-05	MMP14, ADAM17, CASR, SYK, SRC, KDR, EGFR, SLC6A4, ICAM1	136	162	19304	7.88562	0.0111819	0.000354834	0.000317298
GOTERM_MF_DIRECT	GO:0044877~protein-containing complex binding	12	8.82353	1.92719e-05	PDGFRA, FLT3, CASP3, INSR, BRAF, ATM, ADRB2, HTR2A, PRKCZ, SLC6A3, MTOR, IGF1R	136	327	19304	5.20885	0.0115919	0.000354834	0.000317298
GOTERM_MF_DIRECT	GO:0002020~protease binding	8	5.88235	1.93546e-05	NTRK2, GSK3B, CASP3, KIT, F3, LDLR, SLC6A3, ELANE	136	118	19304	9.62313	0.0116413	0.000354834	0.000317298
GOTERM_MF_DIRECT	GO:0001784~phosphotyrosine residue binding	6	4.41176	3.73001e-05	SYK, ABL1, MAPK1, PTPN11, PIK3R1, MAPK3	136	54	19304	15.7712	0.0223143	0.000663723	0.000593511
GOTERM_MF_DIRECT	GO:0004497~monooxygenase activity	6	4.41176	5.7419e-05	CYP27A1, CYP2D6, CYP1A2, CYP1A1, CYP1B1, CYP19A1	136	59	19304	14.4347	0.034143	0.000973606	0.000870613
GOTERM_MF_DIRECT	GO:0005102~signaling receptor binding	12	8.82353	5.79336e-05	PDGFRB, APP, AR, PTPRC, SYK, SRC, HNF4A, ERBB2, STAT3, F2, JAK2, SLC6A3	136	369	19304	4.61597	0.0344437	0.000973606	0.000870613
GOTERM_MF_DIRECT	GO:0070330~aromatase activity	5	3.67647	6.21652e-05	CYP2D6, CYP1A2, CYP1A1, CYP1B1, CYP19A1	136	31	19304	22.8937	0.0369126	0.00101648	0.000908956
GOTERM_MF_DIRECT	GO:0009055~electron transfer activity	6	4.41176	6.74729e-05	MAOB, ALDH2, CYP1A2, AKR1B1, NOX4, CYP19A1	136	61	19304	13.9614	0.0400005	0.00107424	0.000960601
GOTERM_MF_DIRECT	GO:0004708~MAP kinase kinase activity	4	2.94118	0.000175236	MAPK10, MAP2K1, MAPK8, BRAF	136	16	19304	35.4853	0.1006	0.00265044	0.00237007
GOTERM_MF_DIRECT	GO:0043548~phosphatidylinositol 3-kinase binding	4	2.94118	0.000175236	INSR, PIK3R1, JAK2, IGF1R	136	16	19304	35.4853	0.1006	0.00265044	0.00237007
GOTERM_MF_DIRECT	GO:0042169~SH2 domain binding	5	3.67647	0.000208359	SYK, SRC, KIT, ABL1, JAK2	136	42	19304	16.8978	0.118447	0.00307457	0.00274932
GOTERM_MF_DIRECT	GO:0051117~ATPase binding	6	4.41176	0.000325378	AR, SRC, NR1H2, PSEN1, ESR1, EGFR	136	85	19304	10.0194	0.178716	0.004687	0.00419118
GOTERM_MF_DIRECT	GO:0001540~amyloid-beta binding	6	4.41176	0.000362466	BACE1, ACHE, BCHE, INSR, ADRB2, LDLR	136	87	19304	9.78905	0.196945	0.00509981	0.00456033
GOTERM_MF_DIRECT	GO:0004709~MAP kinase kinase kinase activity	4	2.94118	0.000405669	LRRK2, BRAF, RAF1, EGFR	136	21	19304	27.0364	0.217671	0.00557795	0.00498788
GOTERM_MF_DIRECT	GO:0043125~ErbB-3 class receptor binding	3	2.20588	0.000478818	CDK5, ERBB2, PIK3R1	136	5	19304	85.1647	0.251553	0.00603511	0.00539668
GOTERM_MF_DIRECT	GO:0038085~vascular endothelial growth factor binding	3	2.20588	0.000478818	PDGFRB, PDGFRA, KDR	136	5	19304	85.1647	0.251553	0.00603511	0.00539668
GOTERM_MF_DIRECT	GO:0030235~nitric-oxide synthase regulator activity	3	2.20588	0.000478818	HSP90AA1, AKT1, ESR1	136	5	19304	85.1647	0.251553	0.00603511	0.00539668
GOTERM_MF_DIRECT	GO:0043559~insulin binding	3	2.20588	0.000478818	INSR, PIK3R1, IGF1R	136	5	19304	85.1647	0.251553	0.00603511	0.00539668
GOTERM_MF_DIRECT	GO:0004252~serine-type endopeptidase activity	8	5.88235	0.000491931	MMP14, MMP1, MMP2, MMP3, F2, F3, MMP9, ELANE	136	198	19304	5.735	0.25747	0.00607384	0.00543132
GOTERM_MF_DIRECT	GO:0043274~phospholipase binding	4	2.94118	0.000534684	SYK, SRC, SELE, PRKCZ	136	23	19304	24.6854	0.276439	0.00634282	0.00567184
GOTERM_MF_DIRECT	GO:0003707~nuclear steroid receptor activity	4	2.94118	0.000534684	HNF4A, ESR1, ESR2, NR3C2	136	23	19304	24.6854	0.276439	0.00634282	0.00567184
GOTERM_MF_DIRECT	GO:0106256~hydroperoxy icosatetraenoate dehydratase activity	3	2.20588	0.000996319	CYP1A2, CYP1A1, CYP1B1	136	7	19304	60.8319	0.452873	0.0113731	0.01017
GOTERM_MF_DIRECT	GO:0035240~dopamine binding	3	2.20588	0.000996319	TH, DRD2, SLC6A3	136	7	19304	60.8319	0.452873	0.0113731	0.01017
GOTERM_MF_DIRECT	GO:0046875~ephrin receptor binding	4	2.94118	0.00106989	PTPN1, SRC, ABL1, PIK3CG	136	29	19304	19.5781	0.476716	0.0119868	0.0107187
GOTERM_MF_DIRECT	GO:0003677~DNA binding	19	13.9706	0.00117776	APP, PBRM1, PARP1, NR1H2, STAT3, DNMT3A, NR1H3, PIK3R1, NR3C1, ESR1, ESR2, SMARCA4, AR, TERT, HNF4A, ABL1, MAPK1, ATM, MAPT	136	1157	19304	2.33093	0.509812	0.0127776	0.0114259
GOTERM_MF_DIRECT	GO:0016712~oxidoreductase activity, acting on paired donors, with incorporation or reduction of molecular oxygen, reduced flavin or flavoprotein as one donor, and incorporation of one atom of oxygen	4	2.94118	0.00118272	CYP2D6, CYP1A2, CYP1B1, CYP19A1	136	30	19304	18.9255	0.511282	0.0127776	0.0114259
GOTERM_MF_DIRECT	GO:0004222~metalloendopeptidase activity	6	4.41176	0.00128848	MMP14, ADAM17, MMP1, MMP2, MMP3, MMP9	136	115	19304	7.40563	0.54161	0.0135596	0.0121252
GOTERM_MF_DIRECT	GO:0016702~oxidoreductase activity, acting on single donors with incorporation of molecular oxygen, incorporation of two atoms of oxygen	3	2.20588	0.00132234	ALOX5, PTGS2, PTGS1	136	8	19304	53.2279	0.550916	0.0135596	0.0121252
GOTERM_MF_DIRECT	GO:0101020~estrogen 16-alpha-hydroxylase activity	3	2.20588	0.00132234	CYP1A2, CYP1A1, CYP1B1	136	8	19304	53.2279	0.550916	0.0135596	0.0121252
GOTERM_MF_DIRECT	GO:0008270~zinc ion binding	16	11.7647	0.00151906	PTPN1, PARP1, MMP1, NR1H2, MMP2, MMP3, NR1H3, NR3C1, ESR1, MMP9, ESR2, NR3C2, AR, MMP14, CA2, HNF4A	136	896	19304	2.53466	0.601373	0.0153172	0.0136969
GOTERM_MF_DIRECT	GO:0016705~oxidoreductase activity, acting on paired donors, with incorporation or reduction of molecular oxygen	4	2.94118	0.00201733	CYP27A1, CYP2D6, CYP1B1, CYP19A1	136	36	19304	15.7712	0.705276	0.0200079	0.0178914
GOTERM_MF_DIRECT	GO:0019825~oxygen binding	4	2.94118	0.00218418	TH, CYP1A1, CYP19A1, CYP17A1	136	37	19304	15.345	0.733632	0.0213134	0.0190588
GOTERM_MF_DIRECT	GO:0120283~protein serine/threonine kinase binding	3	2.20588	0.00306029	BACE1, APP, MAPK8	136	12	19304	35.4853	0.84344	0.0293885	0.0262797
GOTERM_MF_DIRECT	GO:0030165~PDZ domain binding	5	3.67647	0.0032524	SLC22A12, ADAM17, ADRB1, PSEN1, CFTR	136	87	19304	8.15754	0.86067	0.0307454	0.027493
GOTERM_MF_DIRECT	GO:0004726~non-membrane spanning protein tyrosine phosphatase activity	3	2.20588	0.00360019	PTPN1, PTPN11, PTPN22	136	13	19304	32.7557	0.887189	0.0335094	0.0299646
GOTERM_MF_DIRECT	GO:0019955~cytokine binding	4	2.94118	0.00407641	CSF1R, ADAM17, KIT, ELANE	136	46	19304	12.3427	0.915522	0.0368094	0.0329155
GOTERM_MF_DIRECT	GO:0004715~non-membrane spanning protein tyrosine kinase activity	4	2.94118	0.00407641	SYK, SRC, ABL1, JAK2	136	46	19304	12.3427	0.915522	0.0368094	0.0329155
GOTERM_MF_DIRECT	GO:0004725~protein tyrosine phosphatase activity	5	3.67647	0.00515841	PTPN1, PTPRC, PTPN11, PTPN22, CDC25A	136	99	19304	7.16875	0.956235	0.0458947	0.0410397
GOTERM_MF_DIRECT	GO:0031625~ubiquitin protein ligase binding	8	5.88235	0.00631469	MC4R, KCNH2, GSK3B, HSP90AA1, ABCB1, PARP1, PTPN22, EGFR	136	311	19304	3.65122	0.978345	0.0553679	0.0495108
GOTERM_MF_DIRECT	GO:1990782~protein tyrosine kinase binding	4	2.94118	0.00895807	HSP90AA1, NOX4, PTPN11, PTPN22	136	61	19304	9.30762	0.995678	0.0774233	0.0692331
GOTERM_MF_DIRECT	GO:0008237~metallopeptidase activity	4	2.94118	0.00936617	ADAM17, MMP2, MMP3, MMP9	136	62	19304	9.1575	0.996631	0.0798103	0.0713675
GOTERM_MF_DIRECT	GO:0061629~RNA polymerase II-specific DNA-binding transcription factor binding	6	4.41176	0.00954363	GSK3B, AR, PARP1, HNF4A, STAT3, DNMT3A	136	184	19304	4.62852	0.996977	0.080193	0.0717098
GOTERM_MF_DIRECT	GO:0008201~heparin binding	6	4.41176	0.0104085	ALK, APP, PTPRC, F2, MPO, ELANE	136	188	19304	4.53004	0.998218	0.0862624	0.0771371
GOTERM_MF_DIRECT	GO:0016491~oxidoreductase activity	5	3.67647	0.0109474	CYP2D6, CYP1A2, CYP1A1, XDH, CYP17A1	136	123	19304	5.76997	0.998718	0.0895026	0.0800346
GOTERM_MF_DIRECT	GO:0003682~chromatin binding	10	7.35294	0.0113281	AR, PBRM1, PARP1, HNF4A, DNMT3A, MPO, ESR1, EGFR, EZH2, SMARCA4	136	523	19304	2.71398	0.998985	0.0913802	0.0817135
GOTERM_MF_DIRECT	GO:0050660~flavin adenine dinucleotide binding	4	2.94118	0.0120414	MAOB, NOS2, NOX4, XDH	136	68	19304	8.34948	0.999344	0.0958561	0.085716
GOTERM_MF_DIRECT	GO:0017025~TBP-class protein binding	3	2.20588	0.0131091	NR3C1, ESR1, NR3C2	136	25	19304	17.0329	0.999659	0.103	0.092104
GOTERM_MF_DIRECT	GO:0030971~receptor tyrosine kinase binding	4	2.94118	0.0135268	PTPN1, SYK, ERBB2, PTPN11	136	71	19304	7.99669	0.999736	0.103592	0.0926332
GOTERM_MF_DIRECT	GO:0002039~p53 binding	4	2.94118	0.0135268	GSK3B, CDK5, SIRT1, SMARCA4	136	71	19304	7.99669	0.999736	0.103592	0.0926332
GOTERM_MF_DIRECT	GO:0004666~prostaglandin-endoperoxide synthase activity	2	1.47059	0.0139382	PTGS2, PTGS1	136	2	19304	141.941	0.999795	0.104106	0.0930934
GOTERM_MF_DIRECT	GO:0003990~acetylcholinesterase activity	2	1.47059	0.0139382	ACHE, BCHE	136	2	19304	141.941	0.999795	0.104106	0.0930934
GOTERM_MF_DIRECT	GO:0106222~lncRNA binding	3	2.20588	0.0174215	STAT3, DNMT3A, EZH2	136	29	19304	14.6836	0.999976	0.128537	0.114939
GOTERM_MF_DIRECT	GO:0051721~protein phosphatase 2A binding	3	2.20588	0.0185814	PTPN1, MAPT, SLC6A3	136	30	19304	14.1941	0.999988	0.133857	0.119697
GOTERM_MF_DIRECT	GO:0001618~virus receptor activity	4	2.94118	0.0185851	HTR2A, LDLR, EGFR, ICAM1	136	80	19304	7.09706	0.999988	0.133857	0.119697
GOTERM_MF_DIRECT	GO:0004601~peroxidase activity	3	2.20588	0.019773	PTGS2, MPO, PTGS1	136	31	19304	13.7362	0.999994	0.139588	0.124822
GOTERM_MF_DIRECT	GO:0004104~cholinesterase activity	2	1.47059	0.0208348	ACHE, BCHE	136	3	19304	94.6275	0.999997	0.139588	0.124822
GOTERM_MF_DIRECT	GO:0051425~PTB domain binding	2	1.47059	0.0208348	APP, INSR	136	3	19304	94.6275	0.999997	0.139588	0.124822
GOTERM_MF_DIRECT	GO:0004705~JUN kinase activity	2	1.47059	0.0208348	MAPK10, MAPK8	136	3	19304	94.6275	0.999997	0.139588	0.124822
GOTERM_MF_DIRECT	GO:0005009~insulin receptor activity	2	1.47059	0.0208348	INSR, IGF1R	136	3	19304	94.6275	0.999997	0.139588	0.124822
GOTERM_MF_DIRECT	GO:0071889~14-3-3 protein binding	3	2.20588	0.0209959	AKT1, ESR1, PRKCZ	136	32	19304	13.307	0.999997	0.139588	0.124822
GOTERM_MF_DIRECT	GO:0004712~protein serine/threonine/tyrosine kinase activity	3	2.20588	0.0209959	GSK3B, MAP2K1, AKT1	136	32	19304	13.307	0.999997	0.139588	0.124822
GOTERM_MF_DIRECT	GO:0031490~chromatin DNA binding	4	2.94118	0.0224643	NR1H2, STAT3, NR1H3, EZH2	136	86	19304	6.60192	0.999999	0.147727	0.1321
GOTERM_MF_DIRECT	GO:0004190~aspartic-type endopeptidase activity	3	2.20588	0.0261899	BACE1, CASP3, PSEN1	136	36	19304	11.8284	1	0.170375	0.152352
GOTERM_MF_DIRECT	GO:0034617~tetrahydrobiopterin binding	2	1.47059	0.0276835	NOS2, TH	136	4	19304	70.9706	1	0.1763	0.15765
GOTERM_MF_DIRECT	GO:0030284~nuclear estrogen receptor activity	2	1.47059	0.0276835	ESR1, ESR2	136	4	19304	70.9706	1	0.1763	0.15765
GOTERM_MF_DIRECT	GO:0042626~ATPase-coupled transmembrane transporter activity	3	2.20588	0.0289617	ABCB1, CFTR, ABCG2	136	38	19304	11.2059	1	0.182519	0.163212
GOTERM_MF_DIRECT	GO:0046872~metal ion binding	29	21.3235	0.0318029	CSF1R, FLT4, PTGS2, HDAC8, MPO, PRKCZ, SLC6A3, SLC6A4, MYLK, PTGS1, TERT, KDR, JAK2, PDE8B, PDGFRB, NTRK2, NOS2, MMP1, DNMT3A, NR1H3, BRAF, TYR, SELE, SIRT1, ADAM17, KIT, ALPL, PDE5A, RAF1	136	2812	19304	1.46383	1	0.198358	0.177375
GOTERM_MF_DIRECT	GO:0101021~estrogen 2-hydroxylase activity	2	1.47059	0.0344847	CYP1A2, CYP1A1	136	5	19304	56.7765	1	0.208632	0.186562
GOTERM_MF_DIRECT	GO:0005497~androgen binding	2	1.47059	0.0344847	AR, SHBG	136	5	19304	56.7765	1	0.208632	0.186562
GOTERM_MF_DIRECT	GO:0032451~demethylase activity	2	1.47059	0.0344847	CYP1A2, CYP1A1	136	5	19304	56.7765	1	0.208632	0.186562
GOTERM_MF_DIRECT	GO:0030331~nuclear estrogen receptor binding	3	2.20588	0.0348369	PARP1, SRC, ESR1	136	42	19304	10.1387	1	0.208676	0.186602
GOTERM_MF_DIRECT	GO:0050661~NADP binding	3	2.20588	0.0363721	HSD11B1, NOS2, HMGCR	136	43	19304	9.90287	1	0.213642	0.191042
GOTERM_MF_DIRECT	GO:0048156~tau protein binding	3	2.20588	0.0363721	GSK3B, HSP90AA1, CDK5	136	43	19304	9.90287	1	0.213642	0.191042
GOTERM_MF_DIRECT	GO:0015459~potassium channel regulator activity	3	2.20588	0.037933	ADRB2, DRD2, PRKCZ	136	44	19304	9.67781	1	0.220668	0.197325
GOTERM_MF_DIRECT	GO:0051087~protein-folding chaperone binding	4	2.94118	0.0392365	TERT, MAPT, CDC25A, CFTR	136	107	19304	5.30621	1	0.226077	0.202161
GOTERM_MF_DIRECT	GO:0141038~phosphatidylinositol 3-kinase activator activity	2	1.47059	0.0412387	FLT3, PIK3R1	136	6	19304	47.3137	1	0.235372	0.210473
GOTERM_MF_DIRECT	GO:0016740~transferase activity	4	2.94118	0.0420324	KDR, CD38, SIRT1, PRKCZ	136	110	19304	5.1615	1	0.23546	0.210551
GOTERM_MF_DIRECT	GO:0008013~beta-catenin binding	4	2.94118	0.0420324	GSK3B, AR, PSEN1, ESR1	136	110	19304	5.1615	1	0.23546	0.210551
GOTERM_MF_DIRECT	GO:0001223~transcription coactivator binding	3	2.20588	0.0444252	AR, TERT, ESR1	136	48	19304	8.87132	1	0.24658	0.220496
