# Supplementary material for: SuoquanYishen formula improves renal cellular senescence by inhibiting YTHDF1-Rubicon axis to promote autophagy in diabetic kidney disease
Source: Front Pharmacol. 2025 Apr 30;16:1543277. doi: 10.3389/fphar.2025.1543277 (PMC12075247; doi:10.3389/fphar.2025.1543277)
Supplement: Supplementary file 7 [file Table1.xlsx]

## Sheet: Antibodys
Antibody	Company	Cat.	Application
YTHDF1	Abcam	ab220162	WB
YTHDF1	Huabio	HA500350	IHC, IF
Rubicon	CST	8465	WB
P16	Huabio	ET1608-62	WB
P16	Abcam	ab241543	IHC
P21	Huabio	HA500156	IHC
P21	Abcam	ab109199	WB
P53	Affnity	AF0879	WB, IHC
LC3B	Abcam	ab192890	WB
Beclin1	Abcam	ab210498	WB
P62	Abcam	ab109012	WB
β-actin	servicebio	GB15003-100	WB

## Sheet: Primers
Gene	Primer	Sequence (5'-3')
YTHDF1(mouse）	Forward	CGCTTGCAGCTCAATGCTAAC
	Reverse	CTCGTACACTTCGGAGATGGG
METTL14(mouse）	Forward	CTCCAAACTCAAAACGGAAGTGT
	Reverse	ATGGGGATTTAAGCTCTGCGT
WTAP(mouse）	Forward	ATGGCACGGGATGAGTTAATTC
	Reverse	TTCCCTTAAACCAGTCACATCG
FTO(mouse）	Forward	TTCATGCTGGATGACCTCAATG
	Reverse	GCCAACTGACAGCGTTCTAAG
ALKBH5(mouse）	Forward	CGCGGTCATCAACGACTACC
	Reverse	ATGGGCTTGAACTGGAACTTG
YTHDC1(mouse）	Forward	GTCCACATTGCCTGTAAATGAGA
	Reverse	GGAAGCACCCAGTGTATAGGA
Rubicon(mouse）	Forward	GATGGGGAGCGTCTGCTAGA
	Reverse	AGTCGTCTTCAAATTACCCAGC
P16(mouse）	Forward	ACATCAAGACATCGTGCGATATT
	Reverse	CCAGCGGTACACAAAGACCA
P21(mouse）	Forward	CCTGGTGATGTCCGACCTG
	Reverse	CCATGAGCGCATCGCAATC
P53(mouse）	Forward	GCGTAAACGCTTCGAGATGTT
	Reverse	TTTTTATGGCGGGAAGTAGACTG
IL-6(mouse）	Forward	TAGTCCTTCCTACCCCAATTTCC
	Reverse	TTGGTCCTTAGCCACTCCTTC
TGF-β(mouse）	Forward	ACTGGAGTTGTACGGCAGTG
	Reverse	GGGGCTGATCCCGTTGATTT
MCP1 (mouse）	Forward	TTAAAAACCTGGATCGGAACCAA
	Reverse	GCATTAGCTTCAGATTTACGGGT
VEGFA(mouse）	Forward	GCACATAGAGAGAATGAGCTTCC
	Reverse	CTCCGCTCTGAACAAGGCT
β-actin(mouse）	Forward	GTGACGTTGACATCCGTAAAGA
	Reverse	GCCGGACTCATCGTACTCC
YTHDF1(human）	Forward	ATACCTCACCACCTACGGACA
	Reverse	GTGCTGATAGATGTTGTTCCCC
METTL14(human）	Forward	AGTGCCGACAGCATTGGTG
	Reverse	GGAGCAGAGGTATCATAGGAAGC
WTAP(human）	Forward	CTTCCCAAGAAGGTTCGATTGA
	Reverse	TCAGACTCTCTTAGGCCAGTTAC
FTO(human）	Forward	ACTTGGCTCCCTTATCTGACC
	Reverse	TGTGCAGTGTGAGAAAGGCTT
ALKBH5(human）	Forward	CGGCGAAGGCTACACTTACG
	Reverse	CCACCAGCTTTTGGATCACCA
YTHDC1(human）	Forward	AACTGGTTTCTAAGCCACTGAGC
	Reverse	GGAGGCACTACTTGATAGACGA
Rubicon(human）	Forward	GATTACTGGCAGTTCGTGAAAGA
	Reverse	CTGCTCTGGTCGTTCTCGTG
P16(human）	Forward	CCAACGCACCGAATAGTTACG
	Reverse	GCGCTGCCCATCATCATG
P21(human）	Forward	TGTCCGTCAGAACCCATGC
	Reverse	AAAGTCGAAGTTCCATCGCTC
P53(human）	Forward	ACAGCTTTGAGGTGCGTGTTT
	Reverse	CCCTTTCTTGCGGAGATTCTCT
IL-6(human）	Forward	ACTCACCTCTTCAGAACGAATTG
	Reverse	CCATCTTTGGAAGGTTCAGGTTG
TGF-β(human）	Forward	CAATTCCTGGCGATACCTCAG
	Reverse	GCACAACTCCGGTGACATCAA
MCP1 (human）	Forward	CAGCCAGATGCAATCAATGCC
	Reverse	TGGAATCCTGAACCCACTTCT
VEGFA(human）	Forward	AGGGCAGAATCATCACGAAGT
	Reverse	AGGGTCTCGATTGGATGGCA
Rubicon(mouse） for MeRIP-qPCR	Forward	TCTGTGGGCACTGGGTATTT
	Reverse	GTGGGTATGATCGTTAGCTGC
